# Supplementary material for: Massively Parallel Screening of Toll/Interleukin‐1 Receptor (TIR)‐Derived Peptides Reveals Multiple Toll‐Like Receptors (TLRs)‐Targeting Immunomodulatory Peptides
Source: Adv Sci (Weinh). 2024 Oct 31;12(1):2406018. doi: 10.1002/advs.202406018 (PMC11714206; doi:10.1002/advs.202406018)
Supplement: Supplementary file 2 — Supporting Information [file ADVS-12-2406018-s002.zip]

Archive with 5 entries (4 files):
- advs202406018-sup-0002-cif/
- advs202406018-sup-0002-cif/- Dataset 1. Final T-Surf library.xlsx
- advs202406018-sup-0002-cif/- Dataset 2. NGS data of 4R selection against MAL and MyD88.xlsx
- advs202406018-sup-0002-cif/- Dataset 3. Top 11 peptides from each selected pool.xlsx
- advs202406018-sup-0002-cif/- Dataset 4. Peptide ranking after grouping.xlsx
