# Supplementary material for: Massively Parallel Screening of Toll/Interleukin‐1 Receptor (TIR)‐Derived Peptides Reveals Multiple Toll‐Like Receptors (TLRs)‐Targeting Immunomodulatory Peptides
Source: Adv Sci (Weinh). 2024 Oct 31;12(1):2406018. doi: 10.1002/advs.202406018 (PMC11714206; doi:10.1002/advs.202406018)
Supplement: Supplementary file 2 — Supporting Information [file ADVS-12-2406018-s002.zip › advs202406018-sup-0002-cif/- Dataset 1. Final T-Surf library.xlsx]

## Sheet: T-Surf Library
Internal_ID	Peptide ID	Uniprot Entry	Original Peptide	Phage Peptide	Length
24.16.TRAF6_HUMAN_91.24	TRAF6_HUMAN_91	TRAF6_HUMAN	KACIIKSIRDAGHKCP	KAAIIKSIRDAGHKAP	16
24.16.TRAF6_HUMAN_82.24	TRAF6_HUMAN_82	TRAF6_HUMAN	QTPCGHRFCKACIIKS	QTPAGHRFAKAAIIKS	16
24.16.TRAF6_HUMAN_73.24	TRAF6_HUMAN_73	TRAF6_HUMAN	CLMALREAVQTPCGHR	ALMALREAVQTPAGHR	16
24.16.TRAF6_HUMAN_64.24	TRAF6_HUMAN_64	TRAF6_HUMAN	LESKYECPICLMALRE	LESKYEAPIALMALRE	16
24.16.TRAF6_HUMAN_55.24	TRAF6_HUMAN_55	TRAF6_HUMAN	GYDVEFDPPLESKYEC	GYDVEFDPPLESKYEA	16
24.16.TRAF6_HUMAN_460.24	TRAF6_HUMAN_460	TRAF6_HUMAN	QRPTIPRNPKGFGYVT	QRPTIPRNPKGFGYVT	16
24.16.TRAF6_HUMAN_46.24	TRAF6_HUMAN_46	TRAF6_HUMAN	SSSFMEEIQGYDVEFD	SSSFMEEIQGYDVEFD	16
24.16.TRAF6_HUMAN_451.24	TRAF6_HUMAN_451	TRAF6_HUMAN	DAKPELLAFQRPTIPR	DAKPELLAFQRPTIPR	16
24.16.TRAF6_HUMAN_442.24	TRAF6_HUMAN_442	TRAF6_HUMAN	VRQNHEEIMDAKPELL	VRQNHEEIMDAKPELL	16
24.16.TRAF6_HUMAN_433.24	TRAF6_HUMAN_433	TRAF6_HUMAN	TILDQSEAPVRQNHEE	TILDQSEAPVRQNHEE	16
24.16.TRAF6_HUMAN_424.24	TRAF6_HUMAN_424	TRAF6_HUMAN	WPFQGTIRLTILDQSE	WPFQGTIRLTILDQSE	16
24.16.TRAF6_HUMAN_415.24	TRAF6_HUMAN_415	TRAF6_HUMAN	QGEYDSHLPWPFQGTI	QGEYDSHLPWPFQGTI	16
24.16.TRAF6_HUMAN_406.24	TRAF6_HUMAN_406	TRAF6_HUMAN	YISLFVHTMQGEYDSH	YISLFVHTMQGEYDSH	16
24.16.TRAF6_HUMAN_397.24	TRAF6_HUMAN_397	TRAF6_HUMAN	LPTAQRCANYISLFVH	LPTAQRAANYISLFVH	16
24.16.TRAF6_HUMAN_388.24	TRAF6_HUMAN_388	TRAF6_HUMAN	KLCMRLHLQLPTAQRC	KLAMRLHLQLPTAQRA	16
24.16.TRAF6_HUMAN_379.24	TRAF6_HUMAN_379	TRAF6_HUMAN	GFYTGKPGYKLCMRLH	GFYTGKPGYKLAMRLH	16
24.16.TRAF6_HUMAN_370.24	TRAF6_HUMAN_370	TRAF6_HUMAN	EKPVVIHSPGFYTGKP	EKPVVIHSPGFYTGKP	16
24.16.TRAF6_HUMAN_37.24	TRAF6_HUMAN_37	TRAF6_HUMAN	GGTASTGNLSSSFMEE	GGTASTGNLSSSFMEE	16
24.16.TRAF6_HUMAN_361.24	TRAF6_HUMAN_361	TRAF6_HUMAN	GMHLKCQEEEKPVVIH	GMHLKAQEEEKPVVIH	16
24.16.TRAF6_HUMAN_352.24	TRAF6_HUMAN_352	TRAF6_HUMAN	IYIWKIGNFGMHLKCQ	IYIWKIGNFGMHLKAQ	16
24.16.TRAF6_HUMAN_343.24	TRAF6_HUMAN_343	TRAF6_HUMAN	EIEAQQCNGIYIWKIG	EIEAQQANGIYIWKIG	16
24.16.TRAF6_HUMAN_334.24	TRAF6_HUMAN_334	TRAF6_HUMAN	IRTLEDKVAEIEAQQC	IRTLEDKVAEIEAQQA	16
24.16.TRAF6_HUMAN_325.24	TRAF6_HUMAN_325	TRAF6_HUMAN	MYVSELKRTIRTLEDK	MYVSELKRTIRTLEDK	16
24.16.TRAF6_HUMAN_316.24	TRAF6_HUMAN_316	TRAF6_HUMAN	LTAKMETQSMYVSELK	LTAKMETQSMYVSELK	16
24.16.TRAF6_HUMAN_307.24	TRAF6_HUMAN_307	TRAF6_HUMAN	VRQDHQIRELTAKMET	VRQDHQIRELTAKMET	16
24.16.TRAF6_HUMAN_298.24	TRAF6_HUMAN_298	TRAF6_HUMAN	TIHQLEGRLVRQDHQI	TIHQLEGRLVRQDHQI	16
24.16.TRAF6_HUMAN_289.24	TRAF6_HUMAN_289	TRAF6_HUMAN	ISEVRNFQETIHQLEG	ISEVRNFQETIHQLEG	16
24.16.TRAF6_HUMAN_280.24	TRAF6_HUMAN_280	TRAF6_HUMAN	LSVIPDSGYISEVRNF	LSVIPDSGYISEVRNF	16
24.16.TRAF6_HUMAN_28.24	TRAF6_HUMAN_28	TRAF6_HUMAN	SAVTKDDSVGGTASTG	SAVTKDDSVGGTASTG	16
24.16.TRAF6_HUMAN_271.24	TRAF6_HUMAN_271	TRAF6_HUMAN	RMLAQAVHSLSVIPDS	RMLAQAVHSLSVIPDS	16
24.16.TRAF6_HUMAN_262.24	TRAF6_HUMAN_262	TRAF6_HUMAN	LQENTQSHMRMLAQAV	LQENTQSHMRMLAQAV	16
24.16.TRAF6_HUMAN_253.24	TRAF6_HUMAN_253	TRAF6_HUMAN	MQRNHLARHLQENTQS	MQRNHLARHLQENTQS	16
24.16.TRAF6_HUMAN_244.24	TRAF6_HUMAN_244	TRAF6_HUMAN	FSTFGCHEKMQRNHLA	FSTFGAHEKMQRNHLA	16
24.16.TRAF6_HUMAN_235.24	TRAF6_HUMAN_235	TRAF6_HUMAN	CPTAPIPCTFSTFGCH	APTAPIPATFSTFGAH	16
24.16.TRAF6_HUMAN_226.24	TRAF6_HUMAN_226	TRAF6_HUMAN	QMPNHYDLDCPTAPIP	QMPNHYDLDAPTAPIP	16
24.16.TRAF6_HUMAN_217.24	TRAF6_HUMAN_217	TRAF6_HUMAN	YCNTILIREQMPNHYD	YANTILIREQMPNHYD	16
24.16.TRAF6_HUMAN_208.24	TRAF6_HUMAN_208	TRAF6_HUMAN	CPLANVICEYCNTILI	APLANVIAEYANTILI	16
24.16.TRAF6_HUMAN_199.24	TRAF6_HUMAN_199	TRAF6_HUMAN	EDKEIHDQNCPLANVI	EDKEIHDQNAPLANVI	16
24.16.TRAF6_HUMAN_190.24	TRAF6_HUMAN_190	TRAF6_HUMAN	DNCAASMAFEDKEIHD	DNAAASMAFEDKEIHD	16
24.16.TRAF6_HUMAN_19.24	TRAF6_HUMAN_19	TRAF6_HUMAN	CCVAMASSCSAVTKDD	AAVAMASSASAVTKDD	16
24.16.TRAF6_HUMAN_181.24	TRAF6_HUMAN_181	TRAF6_HUMAN	DCPRRQVSCDNCAASM	DAPRRQVSADNAAASM	16
24.16.TRAF6_HUMAN_172.24	TRAF6_HUMAN_172	TRAF6_HUMAN	FHINIHILKDCPRRQV	FHINIHILKDAPRRQV	16
24.16.TRAF6_HUMAN_163.24	TRAF6_HUMAN_163	TRAF6_HUMAN	PQCQRPFQKFHINIHI	PQAQRPFQKFHINIHI	16
24.16.TRAF6_HUMAN_154.24	TRAF6_HUMAN_154	TRAF6_HUMAN	HCEFALMDCPQCQRPF	HAEFALMDAPQAQRPF	16
24.16.TRAF6_HUMAN_145.24	TRAF6_HUMAN_145	TRAF6_HUMAN	LRHLEDHQAHCEFALM	LRHLEDHQAHAEFALM	16
24.16.TRAF6_HUMAN_136.24	TRAF6_HUMAN_136	TRAF6_HUMAN	NEGCLHKMELRHLEDH	NEGALHKMELRHLEDH	16
24.16.TRAF6_HUMAN_127.24	TRAF6_HUMAN_127	TRAF6_HUMAN	ILSLMVKCPNEGCLHK	ILSLMVKAPNEGALHK	16
24.16.TRAF6_HUMAN_118.24	TRAF6_HUMAN_118	TRAF6_HUMAN	FPDNFAKREILSLMVK	FPDNFAKREILSLMVK	16
24.16.TRAF6_HUMAN_109.24	TRAF6_HUMAN_109	TRAF6_HUMAN	NEILLENQLFPDNFAK	NEILLENQLFPDNFAK	16
24.16.TRAF6_HUMAN_100.24	TRAF6_HUMAN_100	TRAF6_HUMAN	DAGHKCPVDNEILLEN	DAGHKAPVDNEILLEN	16
24.16.TRAF6_HUMAN_10.24	TRAF6_HUMAN_10	TRAF6_HUMAN	CGSSQSESDCCVAMAS	AGSSQSESDAAVAMAS	16
24.16.TRAF6_HUMAN_1.24	TRAF6_HUMAN_1	TRAF6_HUMAN	MSLLNCENSCGSSQSE	MSLLNAENSAGSSQSE	16
24.16.TLR9_HUMAN_[8].24	TLR9_HUMAN_[8]	TLR9_HUMAN	GRRSRYVRLRQRLCRQ	GRRSRYVRLRQRLARQ	16
24.16.TLR9_HUMAN_[7].24	TLR9_HUMAN_[7]	TLR9_HUMAN	FLLAQQRLLEDRKDVV	FLLAQQRLLEDRKDVV	16
24.16.TLR9_HUMAN_[6].24	TLR9_HUMAN_[6]	TLR9_HUMAN	HTDRVSGLLRASFLLA	HTDRVSGLLRASFLLA	16
24.16.TLR9_HUMAN_[5].24	TLR9_HUMAN_[5]	TLR9_HUMAN	TLFENLWASVYGSRKT	TLFENLWASVYGSRKT	16
24.16.TLR9_HUMAN_[4].24	TLR9_HUMAN_[4]	TLR9_HUMAN	ERDWLPGKTLFENLWA	ERDWLPGKTLFENLWA	16
24.16.TLR9_HUMAN_[11].24	TLR9_HUMAN_[11]	TLR9_HUMAN	GQRSFWAQLGMALTRD	GQRSFWAQLGMALTRD	16
24.16.TLR9_HUMAN_[1].24	TLR9_HUMAN_[1]	TLR9_HUMAN	RGRQSGRDEDALPYDA	RGRQSGRDEDALPYDA	16
24.16.TLR8_HUMAN_[8].24	TLR8_HUMAN_[8]	TLR8_HUMAN	LQHSQYLRLRQRICKS	LQHSQYLRLRQRIAKS	16
24.16.TLR8_HUMAN_[7].24	TLR8_HUMAN_[7]	TLR8_HUMAN	FYLALQRLMDENMDVI	FYLALQRLMDENMDVI	16
24.16.TLR8_HUMAN_[6].24	TLR8_HUMAN_[6]	TLR8_HUMAN	KKYAKSWNFKTAFYLA	KKYAKSWNFKTAFYLA	16
24.16.TLR8_HUMAN_[5].24	TLR8_HUMAN_[5]	TLR8_HUMAN	AIIDNLMQSINQSKKT	AIIDNLMQSINQSKKT	16
24.16.TLR8_HUMAN_[4].24	TLR8_HUMAN_[4]	TLR8_HUMAN	ERDWDPGLAIIDNLMQ	ERDWDPGLAIIDNLMQ	16
24.16.TLR8_HUMAN_[3].24	TLR8_HUMAN_[3]	TLR8_HUMAN	RDKNVLLCLEERDWDP	RDKNVLLALEERDWDP	16
24.16.TLR8_HUMAN_[11].24	TLR8_HUMAN_[11]	TLR8_HUMAN	AEGLFWQTLRNVVLTE	AEGLFWQTLRNVVLTE	16
24.16.TLR8_HUMAN_[1].24	TLR8_HUMAN_[1]	TLR8_HUMAN	GYRSLSTSQTFYDAYI	GYRSLSTSQTFYDAYI	16
24.16.TLR7_HUMAN_[8].24	TLR7_HUMAN_[8]	TLR7_HUMAN	FQKSKFLQLRKRLCGS	FQKSKFLQLRKRLAGS	16
24.16.TLR7_HUMAN_[7].24	TLR7_HUMAN_[7]	TLR7_HUMAN	FYLSHQRLMDEKVDVI	FYLSHQRLMDEKVDVI	16
24.16.TLR7_HUMAN_[6].24	TLR7_HUMAN_[6]	TLR7_HUMAN	DKYAKTENFKIAFYLS	DKYAKTENFKIAFYLS	16
24.16.TLR7_HUMAN_[5].24	TLR7_HUMAN_[5]	TLR7_HUMAN	PVLENLSQSIQLSKKT	PVLENLSQSIQLSKKT	16
24.16.TLR7_HUMAN_[4].24	TLR7_HUMAN_[4]	TLR7_HUMAN	ERDWLPGQPVLENLSQ	ERDWLPGQPVLENLSQ	16
24.16.TLR7_HUMAN_[3].24	TLR7_HUMAN_[3]	TLR7_HUMAN	REKHFNLCLEERDWLP	REKHFNLALEERDWLP	16
24.16.TLR7_HUMAN_[11].24	TLR7_HUMAN_[11]	TLR7_HUMAN	AHPYFWQCLKNALATD	AHPYFWQALKNALATD	16
24.16.TLR7_HUMAN_[1].24	TLR7_HUMAN_[1]	TLR7_HUMAN	GYQRLISPDCCYDAFI	GYQRLISPDAAYDAFI	16
24.16.TLR6_HUMAN_[8].24	TLR6_HUMAN_[8]	TLR6_HUMAN	NSIPNKYHKLKALMTQ	NSIPNKYHKLKALMTQ	16
24.16.TLR6_HUMAN_[7].24	TLR6_HUMAN_[7]	TLR6_HUMAN	LYFAHHNLFHEGSNNL	LYFAHHNLFHEGSNNL	16
24.16.TLR6_HUMAN_[5].24	TLR6_HUMAN_[5]	TLR6_HUMAN	SIVENIINCIEKSYKS	SIVENIINAIEKSYKS	16
24.16.TLR6_HUMAN_[4].24	TLR6_HUMAN_[4]	TLR6_HUMAN	ERNFVPGKSIVENIIN	ERNFVPGKSIVENIIN	16
24.16.TLR6_HUMAN_[3].24	TLR6_HUMAN_[3]	TLR6_HUMAN	EKEDIQICLHERNFVP	EKEDIQIALHERNFVP	16
24.16.TLR6_HUMAN_[2].24	TLR6_HUMAN_[2]	TLR6_HUMAN	EHDSAWVKSELVPYLE	EHDSAWVKSELVPYLE	16
24.16.TLR6_HUMAN_[11].24	TLR6_HUMAN_[11]	TLR6_HUMAN	KRGLFWANIRAAFNMK	KRGLFWANIRAAFNMK	16
24.16.TLR5_HUMAN_[8].24	TLR5_HUMAN_[8]	TLR5_HUMAN	QYQLMKHQSIRGFVQK	QYQLMKHQSIRGFVQK	16
24.16.TLR5_HUMAN_[7].24	TLR5_HUMAN_[7]	TLR5_HUMAN	FSYAQGRCLSDLNSAL	FSYAQGRALSDLNSAL	16
24.16.TLR5_HUMAN_[6].24	TLR5_HUMAN_[6]	TLR5_HUMAN	RHFLRDGWCLEAFSYA	RHFLRDGWALEAFSYA	16
24.16.TLR5_HUMAN_[5].24	TLR5_HUMAN_[5]	TLR5_HUMAN	NRIANIQDAIWNSRKI	NRIANIQDAIWNSRKI	16
24.16.TLR5_HUMAN_[4].24	TLR5_HUMAN_[4]	TLR5_HUMAN	ERDFVPGENRIANIQD	ERDFVPGENRIANIQD	16
24.16.TLR5_HUMAN_[11].24	TLR5_HUMAN_[11]	TLR5_HUMAN	DVGWFLHKLSQQILKK	DVGWFLHKLSQQILKK	16
24.16.TLR5_HUMAN_[1].24	TLR5_HUMAN_[1]	TLR5_HUMAN	KDHPQGTEPDMYKYDA	KDHPQGTEPDMYKYDA	16
24.16.TLR4_HUMAN_[8].24	TLR4_HUMAN_[8]	TLR4_HUMAN	KTLLRQQVELYRLLSR	KTLLRQQVELYRLLSR	16
24.16.TLR4_HUMAN_[7].24	TLR4_HUMAN_[7]	TLR4_HUMAN	YEIAQTWQFLSSRAGI	YEIAQTWQFLSSRAGI	16
24.16.TLR4_HUMAN_[6].24	TLR4_HUMAN_[6]	TLR4_HUMAN	QHFIQSRWCIFEYEIA	QHFIQSRWAIFEYEIA	16
24.16.TLR4_HUMAN_[5].24	TLR4_HUMAN_[5]	TLR4_HUMAN	IAANIIHEGFHKSRKV	IAANIIHEGFHKSRKV	16
24.16.TLR4_HUMAN_[4].24	TLR4_HUMAN_[4]	TLR4_HUMAN	RDFIPGVAIAANIIHE	RDFIPGVAIAANIIHE	16
24.16.TLR4_HUMAN_[3].24	TLR4_HUMAN_[3]	TLR4_HUMAN	GVPPFQLCLHYRDFIP	GVPPFQLALHYRDFIP	16
24.16.TLR4_HUMAN_[2].24	TLR4_HUMAN_[2]	TLR4_HUMAN	SQDEDWVRNELVKNLE	SQDEDWVRNELVKNLE	16
24.16.TLR3_HUMAN_[8].24	TLR3_HUMAN_[8]	TLR3_HUMAN	YKLNHALCLRRGMFKS	YKLNHALALRRGMFKS	16
24.16.TLR3_HUMAN_[7].24	TLR3_HUMAN_[7]	TLR3_HUMAN	VHHAVQQAIEQNLDSI	VHHAVQQAIEQNLDSI	16
24.16.TLR3_HUMAN_[5].24	TLR3_HUMAN_[5]	TLR3_HUMAN	FELEAIVNSIKRSRKI	FELEAIVNSIKRSRKI	16
24.16.TLR3_HUMAN_[4].24	TLR3_HUMAN_[4]	TLR3_HUMAN	ERDFEAGVFELEAIVN	ERDFEAGVFELEAIVN	16
24.16.TLR3_HUMAN_[3].24	TLR3_HUMAN_[3]	TLR3_HUMAN	EDQSLKFCLEERDFEA	EDQSLKFALEERDFEA	16
24.16.TLR3_HUMAN_[2].24	TLR3_HUMAN_[2]	TLR3_HUMAN	AYKDKDWVWEHFSSME	AYKDKDWVWEHFSSME	16
24.16.TLR3_HUMAN_[11].24	TLR3_HUMAN_[11]	TLR3_HUMAN	RIGAFRHKLQVALGSK	RIGAFRHKLQVALGSK	16
24.16.TLR3_HUMAN_[1].24	TLR3_HUMAN_[1]	TLR3_HUMAN	FKEIDRQTEQFEYAAY	FKEIDRQTEQFEYAAY	16
24.16.TLR2_HUMAN_[8].24	TLR2_HUMAN_[8]	TLR2_HUMAN	KAIPQRFCKLRKIMNT	KAIPQRFAKLRKIMNT	16
24.16.TLR2_HUMAN_[7].24	TLR2_HUMAN_[7]	TLR2_HUMAN	LDFSHFRLFDENNDAA	LDFSHFRLFDENNDAA	16
24.16.TLR2_HUMAN_[6].24	TLR2_HUMAN_[6]	TLR2_HUMAN	ENFVKSEWCKYELDFS	ENFVKSEWAKYELDFS	16
24.16.TLR2_HUMAN_[5].24	TLR2_HUMAN_[5]	TLR2_HUMAN	WIIDNIIDSIEKSHKT	WIIDNIIDSIEKSHKT	16
24.16.TLR2_HUMAN_[4].24	TLR2_HUMAN_[4]	TLR2_HUMAN	KRDFIPGKWIIDNIID	KRDFIPGKWIIDNIID	16
24.16.TLR2_HUMAN_[3].24	TLR2_HUMAN_[3]	TLR2_HUMAN	FNPPFKLCLHKRDFIP	FNPPFKLALHKRDFIP	16
24.16.TLR2_HUMAN_[2].24	TLR2_HUMAN_[2]	TLR2_HUMAN	ERDAYWVENLMVQELE	ERDAYWVENLMVQELE	16
24.16.TLR2_HUMAN_[11].24	TLR2_HUMAN_[11]	TLR2_HUMAN	AQREGFWVNLRAAIKS	AQREGFWVNLRAAIKS	16
24.16.TLR2_HUMAN_[1].24	TLR2_HUMAN_[1]	TLR2_HUMAN	KRKPRKAPSRNICYDA	KRKPRKAPSRNIAYDA	16
24.16.TLR1_HUMAN_[8].24	TLR1_HUMAN_[8]	TLR1_HUMAN	YSIPSSYHKLKSLMAR	YSIPSSYHKLKSLMAR	16
24.16.TLR1_HUMAN_[7].24	TLR1_HUMAN_[7]	TLR1_HUMAN	LYFAHHNLFHEGSNSL	LYFAHHNLFHEGSNSL	16
24.16.TLR1_HUMAN_[6].24	TLR1_HUMAN_[6]	TLR1_HUMAN	PNFVQSEWCHYELYFA	PNFVQSEWAHYELYFA	16
24.16.TLR1_HUMAN_[5].24	TLR1_HUMAN_[5]	TLR1_HUMAN	SIVENIITCIEKSYKS	SIVENIITAIEKSYKS	16
24.16.TLR1_HUMAN_[4].24	TLR1_HUMAN_[4]	TLR1_HUMAN	ERNFVPGKSIVENIIT	ERNFVPGKSIVENIIT	16
24.16.TLR1_HUMAN_[3].24	TLR1_HUMAN_[3]	TLR1_HUMAN	EKEGMQICLHERNFVP	EKEGMQIALHERNFVP	16
24.16.TLR1_HUMAN_[2].24	TLR1_HUMAN_[2]	TLR1_HUMAN	GHDSFWVKNELLPNLE	GHDSFWVKNELLPNLE	16
24.16.TLR1_HUMAN_[11].24	TLR1_HUMAN_[11]	TLR1_HUMAN	KRGLFWANLRAAINIK	KRGLFWANLRAAINIK	16
24.16.TIRAP_HUMAN_[9].24	TIRAP_HUMAN_[9]	TIRAP_HUMAN	ELRFMYYVDGRGPDGG	ELRFMYYVDGRGPDGG	16
24.16.TIRAP_HUMAN_[7].24	TIRAP_HUMAN_[7]	TIRAP_HUMAN	QMLQALTEAPGAEGCT	QMLQALTEAPGAEGAT	16
24.16.TIRAP_HUMAN_[6].24	TIRAP_HUMAN_[6]	TIRAP_HUMAN	PGFLQDPWCKYQMLQA	PGFLQDPWAKYQMLQA	16
24.16.TIRAP_HUMAN_[5].24	TIRAP_HUMAN_[5]	TIRAP_HUMAN	AIVSELCQALSSSHCR	AIVSELAQALSSSHAR	16
24.16.TIRAP_HUMAN_[4].24	TIRAP_HUMAN_[4]	TIRAP_HUMAN	LRDATPGGAIVSELCQ	LRDATPGGAIVSELAQ	16
24.16.TIRAP_HUMAN_[3].24	TIRAP_HUMAN_[3]	TIRAP_HUMAN	STASLRCFLQLRDATP	STASLRAFLQLRDATP	16
24.16.TIRAP_HUMAN_[2].24	TIRAP_HUMAN_[2]	TIRAP_HUMAN	SEEDLVAAQDLVSYLE	SEEDLVAAQDLVSYLE	16
24.16.TIRAP_HUMAN_[11].24	TIRAP_HUMAN_[11]	TIRAP_HUMAN	PDGGFRQVKEAVMRYL	PDGGFRQVKEAVMRYL	16
24.16.TCPC_ECOL6_[9].24	TCPC_ECOL6_[9]	TCPC_ECOL6	LADKMALQTSLYSVKE	LADKMALQTSLYSVKE	16
24.16.TCPC_ECOL6_[8].24	TCPC_ECOL6_[8]	TCPC_ECOL6	QEVSKYSHYLADKMAL	QEVSKYSHYLADKMAL	16
24.16.TCPC_ECOL6_[7].24	TCPC_ECOL6_[7]	TCPC_ECOL6	ELDSLINRAVYDDNKI	ELDSLINRAVYDDNKI	16
24.16.TCPC_ECOL6_[6].24	TCPC_ECOL6_[6]	TCPC_ECOL6	HNFLNKKWTQYELDSL	HNFLNKKWTQYELDSL	16
24.16.TCPC_ECOL6_[5].24	TCPC_ECOL6_[5]	TCPC_ECOL6	SLRRNIDLGLRKANYG	SLRRNIDLGLRKANYG	16
24.16.TCPC_ECOL6_[4].24	TCPC_ECOL6_[4]	TCPC_ECOL6	EQTLEVGDSLRRNIDL	EQTLEVGDSLRRNIDL	16
24.16.TCPC_ECOL6_[3].24	TCPC_ECOL6_[3]	TCPC_ECOL6	NRLGVIIWYDEQTLEV	NRLGVIIWYDEQTLEV	16
24.16.TCPC_ECOL6_[2].24	TCPC_ECOL6_[2]	TCPC_ECOL6	KEDKDTFVRPLVDELN	KEDKDTFVRPLVDELN	16
24.16.TCAM2_HUMAN_[9].24	TCAM2_HUMAN_[9]	TCAM1_HUMAN	PFALQTINALEEESRG	PFALQTINALEEESRG	16
24.16.TCAM2_HUMAN_[8].24	TCAM2_HUMAN_[8]	TCAM1_HUMAN	PLPRERTPFALQTINA	PLPRERTPFALQTINA	16
24.16.TCAM2_HUMAN_[7].24	TCAM2_HUMAN_[7]	TCAM1_HUMAN	FYTSLMNSVNRQHKYN	FYTSLMNSVNRQHKYN	16
24.16.TCAM2_HUMAN_[6].24	TCAM2_HUMAN_[6]	TCAM1_HUMAN	ENFLRDTWCNFQFYTS	ENFLRDTWANFQFYTS	16
24.16.TCAM2_HUMAN_[5].24	TCAM2_HUMAN_[5]	TCAM1_HUMAN	QHLQNLDDAVNGSAWT	QHLQNLDDAVNGSAWT	16
24.16.TCAM2_HUMAN_[4].24	TCAM2_HUMAN_[4]	TCAM1_HUMAN	FAEMPCGRQHLQNLDD	FAEMPAGRQHLQNLDD	16
24.16.TCAM2_HUMAN_[3].24	TCAM2_HUMAN_[3]	TCAM1_HUMAN	DFGIKPGIIFAEMPCG	DFGIKPGIIFAEMPAG	16
24.16.TCAM2_HUMAN_[11].24	TCAM2_HUMAN_[11]	TCAM1_HUMAN	ESRGFPTQVERIFQES	ESRGFPTQVERIFQES	16
24.16.TCAM1_HUMAN_[9].24	TCAM1_HUMAN_[9]	TCAM1_HUMAN	ASLLSGLVRLDEHSQI	ASLLSGLVRLDEHSQI	16
24.16.TCAM1_HUMAN_[8].24	TCAM1_HUMAN_[8]	TCAM1_HUMAN	AQLSSDTASLLSGLVR	AQLSSDTASLLSGLVR	16
24.16.TCAM1_HUMAN_[7].24	TCAM1_HUMAN_[7]	TCAM1_HUMAN	NQAMMSNLTRQGSPDC	NQAMMSNLTRQGSPDA	16
24.16.TCAM1_HUMAN_[6].24	TCAM1_HUMAN_[6]	TCAM1_HUMAN	SNFDCRLSLHQVNQAM	SNFDARLSLHQVNQAM	16
24.16.TCAM1_HUMAN_[5].24	TCAM1_HUMAN_[5]	TCAM1_HUMAN	GELSCLQDAIDHSAFI	GELSALQDAIDHSAFI	16
24.16.TCAM1_HUMAN_[4].24	TCAM1_HUMAN_[4]	TCAM1_HUMAN	DFQVPGRGELSCLQDA	DFQVPGRGELSALQDA	16
24.16.TCAM1_HUMAN_[3].24	TCAM1_HUMAN_[3]	TCAM1_HUMAN	LGVPDGATFCEDFQVP	LGVPDGATFAEDFQVP	16
24.16.TCAM1_HUMAN_[2].24	TCAM1_HUMAN_[2]	TCAM1_HUMAN	ARADEHIALRVREKLE	ARADEHIALRVREKLE	16
24.16.TCAM1_HUMAN_[11].24	TCAM1_HUMAN_[11]	TCAM1_HUMAN	HSQIFARKVANTFKPH	HSQIFARKVANTFKPH	16
24.16.TCAM1_HUMAN_[1].24	TCAM1_HUMAN_[1]	TCAM1_HUMAN	ESSSEQKFYNFVILHA	ESSSEQKFYNFVILHA	16
24.16.seq99999.24	A0A1S3VC87_VIGRR/18-190_[103-118]	A0A1S3VC87_VIGRR	AREVMKVEHIIWSGEY	AREVMKVEHIIWSGEY	16
24.16.seq99998.24	A0A2K3KJC8_TRIPR/14-166_[115-130]	A0A2K3KJC8_TRIPR	STAKKRSLSGERMDNL	STAKKRSLSGERMDNL	16
24.16.seq99997.24	V4VPV5_9ROSI/13-170_[140-155]	V4VPV5_9ROSI	DSHVIRLVGVEPRIKE	DSHVIRLVGVEPRIKE	16
24.16.seq99996.24	A0A072V090_MEDTR/18-226_[136-151]	A0A072V090_MEDTR	QTFIKREQDLEHSKDK	QTFIKREQDLEHSKDK	16
24.16.seq99995.24	A0A1U8ALK0_NELNU/16-194_[104-119]	A0A1U8ALK0_NELNU	KQTGSFSQAFMTHEEH	KQTGSFSQAFMTHEEH	16
24.16.seq99994.24	Q0WPW2_ARATH/10-188_[125-140]	Q0WPW2_ARATH	QQWIEALEEVASIAGH	QQWIEALEEVASIAGH	16
24.16.seq99993.24	A0A3Q1I822_ANATE/10-95_[21-36]	A0A3Q1I822_ANATE	LPGQWVVDNIMSAMEL	LPGQWVVDNIMSAMEL	16
24.16.seq99992.24	A0A3Q7XLT8_CICAR/29-223_[126-141]	A0A3Q7XLT8_CICAR	EEEEEEEEEEEEEDDD	EEEEEEEEEEEEEDDD	16
24.16.seq99991.24	A0A2P6SLT3_ROSCH/14-199_[146-161]	A0A2P6SLT3_ROSCH	NYKDDAKFIEKIVEDI	NYKDDAKFIEKIVEDI	16
24.16.seq99990.24	A0A0A0LJJ7_CUCSA/14-192_[143-158]	A0A0A0LJJ7_CUCSA	WDLRQLADGHEGKFIQ	WDLRQLADGHEGKFIQ	16
24.16.seq9999.24	A0A1R3KES5_9ROSI/12-197_A0A1R3KES5.1_[5]	A0A1R3KES5_9ROSI	EELTPALLQAIEASKI	EELTPALLQAIEASKI	16
24.16.seq99989.24	A0A0R0J0J4_SOYBN/16-148_[14-29]	A0A0R0J0J4_SOYBN	FTAHLLAALGRLKIRT	FTAHLLAALGRLKIRT	16
24.16.seq99988.24	G7LDL6_MEDTR/18-192_[127-142]	G7LDL6_MEDTR	WKNALFEASNLSGFHS	WKNALFEASNLSGFHS	16
24.16.seq99987.24	B9REV4_RICCO/10-188_[127-142]	B9REV4_RICCO	RWRAVLREITDLSGMD	RWRAVLREITDLSGMD	16
24.16.seq99986.24	A0A498IQ20_MALDO/72-260_[18-33]	A0A498IQ20_MALDO	GHLYDKLLWRGIKTFK	GHLYDKLLWRGIKTFK	16
24.16.seq99985.24	A0A059CX88_EUCGR/2-159_[106-121]	A0A059CX88_EUCGR	ALREIAKIKGYNLKDH	ALREIAKIKGYNLKDH	16
24.16.seq99984.24	A0A4P1R5W1_LUPAN/13-188_[157-172]	A0A4P1R5W1_LUPAN	EESYKFAEKVVSWITR	EESYKFAEKVVSWITR	16
24.16.seq99983.24	A0A2R6Q690_ACTCH/20-192_[136-151]	A0A2R6Q690_ACTCH	LQNQADGYEAKFIEKI	LQNQADGYEAKFIEKI	16
24.16.seq99982.24	A0A397YVN0_BRACM/13-193_[70-85]	A0A397YVN0_BRACM	TWCLEELVKIMEVEDK	TWALEELVKIMEVEDK	16
24.16.seq99981.24	V4C921_LOTGI/443-568_[44-59]	V4C921_LOTGI	IGGTSILENIIDSIEN	IGGTSILENIIDSIEN	16
24.16.seq99980.24	A0A067DPS2_CITSI/1-124_[76-91]	A0A067DPS2_CITSI	DVRNQMGSFGILFSKL	DVRNQMGSFGILFSKL	16
24.16.seq9998.24	A0A1R3KES5_9ROSI/12-197_A0A1R3KES5.1_[4]	A0A1R3KES5_9ROSI	ENELKKGEELTPALLQ	ENELKKGEELTPALLQ	16
24.16.seq99979.24	A0A2I0K1T8_PUNGR/16-195_[153-168]	A0A2I0K1T8_PUNGR	FVERIAQDISTRIGRT	FVERIAQDISTRIGRT	16
24.16.seq99978.24	A0A2J6LRF2_LACSA/19-198_[107-122]	A0A2J6LRF2_LACSA	RKYKEAFTKHEWENKT	RKYKEAFTKHEWENKT	16
24.16.seq99977.24	A0A166CV54_DAUCS/59-152_[37-52]	A0A166CV54_DAUCS	SRSGADIDKVKKWRFT	SRSGADIDKVKKWRFT	16
24.16.seq99976.24	A0A3B4A8U5_9GOBI/117-284_[135-150]	A0A3B4A8U5_9GOBI	FWKELSLAMPRHLFFR	FWKELSLAMPRHLFFR	16
24.16.seq99975.24	A0A2U1NNW3_ARTAN/49-144_[25-40]	A0A2U1NNW3_ARTAN	DDAEAAQKWREALKEA	DDAEAAQKWREALKEA	16
24.16.seq99974.24	A0A0A0AI14_CHAVO/713-869_[137-152]	A0A0A0AI14_CHAVO	AVLKTTNEPLVRAENG	AVLKTTNEPLVRAENG	16
24.16.seq99973.24	A0A445KEI6_GLYSO/19-200_[112-127]	A0A445KEI6_GLYSO	AFSQHQQSSRFQEKEI	AFSQHQQSSRFQEKEI	16
24.16.seq99972.24	G5C8W2_HETGA/365-546_[45-60]	G5C8W2_HETGA	DYAGEDTVEVFNETIR	DYAGEDTVEVFNETIR	16
24.16.seq99971.24	A0A059C827_EUCGR/3-172_[139-154]	A0A059C827_EUCGR	PEFKQADLKAALRPAL	PEFKQADLKAALRPAL	16
24.16.seq99970.24	A0A251QFK0_PRUPE/18-197_[36-51]	A0A251QFK0_PRUPE	DELERGEDIKPELEKA	DELERGEDIKPELEKA	16
24.16.seq9997.24	A0A1R3KES5_9ROSI/12-197_A0A1R3KES5.1_[3]	A0A1R3KES5_9ROSI	LRDRGISVFFDENELK	LRDRGISVFFDENELK	16
24.16.seq99969.24	V4ACG6_LOTGI/638-742_[9-24]	V4ACG6_LOTGI	PKDLQWVRDKLLPNMD	PKDLQWVRDKLLPNMD	16
24.16.seq99968.24	A0A3B3Z6K1_9GOBI/729-895_[105-120]	A0A3B3Z6K1_9GOBI	YQLMRHNAIRAFVQTR	YQLMRHNAIRAFVQTR	16
24.16.seq99967.24	M5WQH5_PRUPE/19-199_[38-53]	M5WQH5_PRUPE	LERGTTISPNLLRAIE	LERGTTISPNLLRAIE	16
24.16.seq99966.24	A0A2J6M6A5_LACSA/19-189_[70-85]	A0A2J6M6A5_LACSA	TWCLDELLLILEQRKE	TWALDELLLILEQRKE	16
24.16.seq99965.24	A0A2I0KQ10_PUNGR/264-397_[99-114]	A0A2I0KQ10_PUNGR	ALKEHKRNLAYESVQP	ALKEHKRNLAYESVQP	16
24.16.seq99964.24	A0A059CEM1_EUCGR/13-192_[95-110]	A0A059CEM1_EUCGR	YKVRTSHVRDLLGVFG	YKVRTSHVRDLLGVFG	16
24.16.seq99963.24	F7D865_XENTR/777-930_[115-130]	F7D865_XENTR	LIKQNTYIDWPEDPRG	LIKQNTYIDWPEDPRG	16
24.16.seq99962.24	A0A1U8I0F4_GOSHI/57-238_[15-30]	A0A1U8I0F4_GOSHI	NFTAHLLKALKETGMN	NFTAHLLKALKETGMN	16
24.16.seq99961.24	B9N1N5_POPTR/14-194_[38-53]	B9N1N5_POPTR	NRGEEISPSLLKAIED	NRGEEISPSLLKAIED	16
24.16.seq99960.24	M4D288_BRARP/891-1069_[15-30]	M4D288_BRARP	NFLSHVLKELKSKAID	NFLSHVLKELKSKAID	16
24.16.seq9996.24	A0A3P8SGK8_AMPPE/749-911_A0A3P8SGK8.1_[9]	A0A3P8SGK8_AMPPE	NEEEEEGGRGGEEELA	NEEEEEGGRGGEEELA	16
24.16.seq99959.24	A0A072U204_MEDTR/93-271_[27-42]	A0A072U204_MEDTR	KGIFTFMDDQQLEKGE	KGIFTFMDDQQLEKGE	16
24.16.seq99958.24	A0A2I0LD99_PUNGR/14-126_[66-81]	A0A2I0LD99_PUNGR	YASSRWCLQELVEILE	YASSRWALQELVEILE	16
24.16.seq99957.24	U3KLQ7_FICAL/714-871_[128-143]	U3KLQ7_FICAL	QKMFWHQLKAVLRTTN	QKMFWHQLKAVLRTTN	16
24.16.seq99956.24	F1RCA7_DANRE/380-553_[11-26]	F1RCA7_DANRE	DLDSVEQEMSEEEQFA	DLDSVEQEMSEEEQFA	16
24.16.seq99955.24	A0A1S3G8V1_DIPOR/639-783_[121-136]	A0A1S3G8V1_DIPOR	YLEWPRDEALQEGFWV	YLEWPRDEALQEGFWV	16
24.16.seq99954.24	A0A445GHX2_GLYSO/50-225_[14-29]	A0A445GHX2_GLYSO	HGFTGYLYKALHDKGI	HGFTGYLYKALHDKGI	16
24.16.seq99953.24	A0A3Q7XU29_CICAR/98-277_[146-161]	A0A3Q7XU29_CICAR	LNHRNESEDIKDIVEK	LNHRNESEDIKDIVEK	16
24.16.seq99952.24	S4RJV8_PETMA/692-842_[116-131]	S4RJV8_PETMA	RLLCTKTHVVWPRDEA	RLLATKTHVVWPRDEA	16
24.16.seq99951.24	G7L6R9_MEDTR/56-232_[9-24]	G7L6R9_MEDTR	GSDIRKHFLSHVLEAL	GSDIRKHFLSHVLEAL	16
24.16.seq99950.24	A0A218X910_PUNGR/757-937_[20-35]	A0A218X910_PUNGR	LYSSLQDAGIRTFRDD	LYSSLQDAGIRTFRDD	16
24.16.seq9995.24	A0A0D3B0S4_BRAOL/61-239_A0A0D3B0S4.1_[3]	A0A0D3B0S4_BRAOL	FERKGITPFVDNEIRR	FERKGITPFVDNEIRR	16
24.16.seq99949.24	A0A1S4E027_CUCME/16-196_[140-155]	A0A1S4E027_CUCME	DLGTRKEADLIGDIVK	DLGTRKEADLIGDIVK	16
24.16.seq99948.24	A0A2U1LTD9_ARTAN/13-194_[119-134]	A0A2U1LTD9_ARTAN	NPEISPQTVKTWRSAF	NPEISPQTVKTWRSAF	16
24.16.seq99947.24	A0A2K1WQU7_POPTR/12-191_[94-109]	A0A2K1WQU7_POPTR	YHVDPSDVDQQTGSFG	YHVDPSDVDQQTGSFG	16
24.16.seq99946.24	H3A000_LATCH/802-958_[0-15]	H3A000_LATCH	RYDAFISYNSRNEEWV	RYDAFISYNSRNEEWV	16
24.16.seq99945.24	A0A2U1PXU5_ARTAN/117-252_[37-52]	A0A2U1PXU5_ARTAN	SSWCLDELAMIMERRR	SSWALDELAMIMERRR	16
24.16.seq99944.24	A0A2G2XZ55_CAPAN/33-211_[135-150]	A0A2G2XZ55_CAPAN	EAAKLSGWDSQHVAGG	EAAKLSGWDSQHVAGG	16
24.16.seq99943.24	A0A2U1Q122_ARTAN/1-91_[55-70]	A0A2U1Q122_ARTAN	NLKDWPDEEWFIKEIV	NLKDWPDEEWFIKEIV	16
24.16.seq99942.24	A0A059CLH5_EUCGR/25-229_[152-167]	A0A059CLH5_EUCGR	NGREAELIKELIRVIM	NGREAELIKELIRVIM	16
24.16.seq99941.24	V4T5C1_9ROSI/13-193_[107-122]	V4T5C1_9ROSI	RFKDAFVKHAKQFKDM	RFKDAFVKHAKQFKDM	16
24.16.seq99940.24	A0A0R0L5W8_SOYBN/17-196_[19-34]	A0A0R0L5W8_SOYBN	HIYAELQRNKIETYID	HIYAELQRNKIETYID	16
24.16.seq9994.24	A0A2T7NSV8_POMCA/567-707_A0A2T7NSV8.1_[7]	A0A2T7NSV8_POMCA	FELAFCLRHVMENEDN	FELAFALRHVMENEDN	16
24.16.seq99939.24	A0A2C9M624_BIOGL/728-869_[68-83]	A0A2C9M624_BIOGL	SYWCGYEIQMANMEAV	SYWAGYEIQMANMEAV	16
24.16.seq99938.24	A0A2U1LAH5_ARTAN/16-208_[101-116]	A0A2U1LAH5_ARTAN	VVRNITGSFKVGMDKH	VVRNITGSFKVGMDKH	16
24.16.seq99937.24	V7BCR3_PHAVU/172-366_[95-110]	V7BCR3_PHAVU	YKVEPSTVRHQKNSYE	YKVEPSTVRHQKNSYE	16
24.16.seq99936.24	A0A2T7PYF8_POMCA/80-216_[2-17]	A0A2T7PYF8_POMCA	AFVSYASDDEDFVRSQ	AFVSYASDDEDFVRSQ	16
24.16.seq99935.24	A0A0S3SVR3_PHAAN/23-208_[141-156]	A0A0S3SVR3_PHAAN	VMTGWDVRNFRHDAEL	VMTGWDVRNFRHDAEL	16
24.16.seq99934.24	A0A3Q3LJ36_9TELE/714-884_[105-120]	A0A3Q3LJ36_9TELE	PYHLMKYNAVRSFVQK	PYHLMKYNAVRSFVQK	16
24.16.seq99933.24	A0A3B4YPP5_SERLL/232-303_[9-24]	A0A3B4YPP5_SERLL	EMDSGWVKAHLVPELE	EMDSGWVKAHLVPELE	16
24.16.seq99932.24	A0A498JPV4_MALDO/1-89_[62-77]	A0A498JPV4_MALDO	WRDALTNAANISGFDS	WRDALTNAANISGFDS	16
24.16.seq99931.24	A0A2D0R509_ICTPU/409-584_[8-23]	A0A2D0R509_ICTPU	KVEMDQWGQELQDEER	KVEMDQWGQELQDEER	16
24.16.seq99930.24	A0A251S1I0_HELAN/20-223_[186-201]	A0A251S1I0_HELAN	SINTGVDENLVGMEQR	SINTGVDENLVGMEQR	16
24.16.seq9993.24	A0A2T7NSV8_POMCA/567-707_A0A2T7NSV8.1_[6]	A0A2T7NSV8_POMCA	STNFARSHWCQFELAF	STNFARSHWAQFELAF	16
24.16.seq99929.24	V4MHR6_EUTSA/19-203_[4-19]	V4MHR6_EUTSA	FLSFRGADVRKKLVSH	FLSFRGADVRKKLVSH	16
24.16.seq99928.24	D7MGR4_ARALL/366-534_[149-164]	D7MGR4_ARALL	VVRDACLNLYSKNSKN	VVRDAALNLYSKNSKN	16
24.16.seq99927.24	A0A1J1IW82_9DIPT/764-922_[14-29]	A0A1J1IW82_9DIPT	WVLDELIPNLERRAEI	WVLDELIPNLERRAEI	16
24.16.seq99926.24	A0A2J6M104_LACSA/14-197_[28-43]	A0A2J6M104_LACSA	NIHTYKDDEGIKKGKR	NIHTYKDDEGIKKGKR	16
24.16.seq99925.24	W9R1U7_9ROSA/21-202_[134-149]	W9R1U7_9ROSA	LTKAANLSGWPSNEFR	LTKAANLSGWPSNEFR	16
24.16.seq99924.24	G7IQ97_MEDTR/17-196_[163-178]	G7IQ97_MEDTR	VAKKINRTPLHVVENP	VAKKINRTPLHVVENP	16
24.16.seq99923.24	A0A2K3L5E9_TRIPR/13-193_[130-145]	A0A2K3L5E9_TRIPR	QDALKEAAELAGWHSE	QDALKEAAELAGWHSE	16
24.16.seq99922.24	A0A2U1MVH9_ARTAN/69-246_[96-111]	A0A2U1MVH9_ARTAN	DVEPTEIRKLSGAVKE	DVEPTEIRKLSGAVKE	16
24.16.seq99921.24	A0A1S3C0A4_CUCME/19-196_[8-23]	A0A1S3C0A4_CUCME	KGDDTRSNFTSHLDMA	KGDDTRSNFTSHLDMA	16
24.16.seq99920.24	A0A1R3JD20_9ROSI/19-60_[7-22]	A0A1R3JD20_9ROSI	FRGDDTRKNFTDHLLT	FRGDDTRKNFTDHLLT	16
24.16.seq9992.24	A0A2T7NSV8_POMCA/567-707_A0A2T7NSV8.1_[5]	A0A2T7NSV8_POMCA	KNIVDNIVDSVNDSKK	KNIVDNIVDSVNDSKK	16
24.16.seq99919.24	A0A2P6RBW5_ROSCH/92-275_[11-26]	A0A2P6RBW5_ROSCH	DARKGIASEIYYRLQT	DARKGIASEIYYRLQT	16
24.16.seq99918.24	A0A2Y9D7K2_TRIMA/405-570_[0-15]	A0A2Y9D7K2_TRIMA	YDAFVSYAKLSSLESE	YDAFVSYAKLSSLESE	16
24.16.seq99917.24	A0A2C9V7J0_MANES/12-195_[99-114]	A0A2C9V7J0_MANES	HVQQLTGNFGKAFGKS	HVQQLTGNFGKAFGKS	16
24.16.seq99916.24	A0A3B4DII3_PYGNA/657-814_[98-113]	A0A3B4DII3_PYGNA	IPVDSLPKRFLKLRTL	IPVDSLPKRFLKLRTL	16
24.16.seq99915.24	A0A067DYQ4_CITSI/9-187_[32-47]	A0A067DYQ4_CITSI	FIDDEELKKGDEISPA	FIDDEELKKGDEISPA	16
24.16.seq99914.24	A0A0L9UBB3_PHAAN/453-612_[127-142]	A0A0L9UBB3_PHAAN	KAIVDLVLRRLSKSQI	KAIVDLVLRRLSKSQI	16
24.16.seq99913.24	G7L6T3_MEDTR/12-178_[3-18]	G7L6T3_MEDTR	VFLNFRGEDTRTSLVS	VFLNFRGEDTRTSLVS	16
24.16.seq99912.24	A0A2I4ATM7_9TELE/648-800_[11-26]	A0A2I4ATM7_9TELE	DWVKNYLIPNLEGPAG	DWVKNYLIPNLEGPAG	16
24.16.seq99911.24	A0A482WJ61_LAOST/1087-1233_[18-33]	A0A482WJ61_LAOST	LAPGLEQGDPAFRLCL	LAPGLEQGDPAFRLAL	16
24.16.seq99910.24	A0A2G2V480_CAPBA/17-200_[127-142]	A0A2G2V480_CAPBA	SQAWAKRIELWRKALK	SQAWAKRIELWRKALK	16
24.16.seq9991.24	A0A2T7NSV8_POMCA/567-707_A0A2T7NSV8.1_[4]	A0A2T7NSV8_POMCA	QRDFIPGKNIVDNIVD	QRDFIPGKNIVDNIVD	16
24.16.seq99909.24	A0A2P6PNF4_ROSCH/21-201_[158-173]	A0A2P6PNF4_ROSCH	IEEISAKLIKQTPLNV	IEEISAKLIKQTPLNV	16
24.16.seq99908.24	A0A2K3LAT7_TRIPR/740-800_[22-37]	A0A2K3LAT7_TRIPR	YALCQKGFVTFKDDES	YALAQKGFVTFKDDES	16
24.16.seq99907.24	A0A371HUN2_MUCPR/16-204_[152-167]	A0A371HUN2_MUCPR	SQPAMIQQIVERIKNI	SQPAMIQQIVERIKNI	16
24.16.seq99906.24	A0A2I4DFZ5_JUGRE/22-198_[113-128]	A0A2I4DFZ5_JUGRE	AKLKDRFEGKVEVQKW	AKLKDRFEGKVEVQKW	16
24.16.seq99905.24	A0A314YMM6_PRUYE/21-161_[12-27]	A0A314YMM6_PRUYE	TRATITKNIYEALEKH	TRATITKNIYEALEKH	16
24.16.seq99904.24	A0A0D3E756_BRAOL/14-215_[112-127]	A0A0D3E756_BRAOL	MQRRHKHQPERTKKWE	MQRRHKHQPERTKKWE	16
24.16.seq99903.24	A0A2J6JYH3_LACSA/14-191_[27-42]	A0A2J6JYH3_LACSA	KNISTYKDDERIEKGK	KNISTYKDDERIEKGK	16
24.16.seq99902.24	A0A2I0JAG5_PUNGR/14-200_[68-83]	A0A2I0JAG5_PUNGR	SKRCLRELTRMVELNK	SKRALRELTRMVELNK	16
24.16.seq99901.24	U3JPF7_FICAL/888-1046_[69-84]	U3JPF7_FICAL	KRYIKSGRFKTTFYMA	KRYIKSGRFKTTFYMA	16
24.16.seq99900.24	A0A1S4E0A2_CUCME/15-72_[38-53]	A0A1S4E0A2_CUCME	ALTSAANLSGWNLGAY	ALTSAANLSGWNLGAY	16
24.16.seq9990.24	A0A2T7NSV8_POMCA/567-707_A0A2T7NSV8.1_[3]	A0A2T7NSV8_POMCA	EQRLGLRLCVHQRDFI	EQRLGLRLAVHQRDFI	16
24.16.seq999.24	A0A2I4HQ59_JUGRE/22-203_A0A2I4HQ59.1_[7]	A0A2I4HQ59_JUGRE	TELAKIIECMKKTRLI	TELAKIIEAMKKTRLI	16
24.16.seq99899.24	A0A151QWA1_CAJCA/16-204_[112-127]	A0A151QWA1_CAJCA	AFAQYEITFRDDLEMV	AFAQYEITFRDDLEMV	16
24.16.seq99898.24	D2HM22_AILME/756-901_[17-32]	D2HM22_AILME	EHFFPMEEKDQTLKFC	EHFFPMEEKDQTLKFA	16
24.16.seq99897.24	A0A091WRI3_OPIHO/867-1025_[113-128]	A0A091WRI3_OPIHO	LRKRLCRNSVLEWPTN	LRKRLARNSVLEWPTN	16
24.16.seq99896.24	A0A0D3DWS4_BRAOL/8-170_[33-48]	A0A0D3DWS4_BRAOL	KDETKPFENRLAAIRT	KDETKPFENRLAAIRT	16
24.16.seq99895.24	A0A059B451_EUCGR/1-178_[102-117]	A0A059B451_EUCGR	GSFKKALVSHKTKGRY	GSFKKALVSHKTKGRY	16
24.16.seq99894.24	I1N6X6_SOYBN/15-200_[106-121]	I1N6X6_SOYBN	AGSFGESLAHHEKKFN	AGSFGESLAHHEKKFN	16
24.16.seq99893.24	A0A059C6Y3_EUCGR/1-133_[81-96]	A0A059C6Y3_EUCGR	DESVFIQRIVTEISTH	DESVFIQRIVTEISTH	16
24.16.seq99892.24	A0A072UGZ1_MEDTR/254-455_[126-141]	A0A072UGZ1_MEDTR	STKSNWRREIFDICGI	STKSNWRREIFDIAGI	16
24.16.seq99891.24	A0A2J6LRH5_LACSA/19-196_[70-85]	A0A2J6LRH5_LACSA	SWCLDELVHIIKCKDT	SWALDELVHIIKAKDT	16
24.16.seq99890.24	A0A1R3JC97_COCAP/17-167_[27-42]	A0A1R3JC97_COCAP	AGVHTFREDDQLQRGK	AGVHTFREDDQLQRGK	16
24.16.seq9989.24	A0A2P6S978_ROSCH/11-196_A0A2P6S978.1_[7]	A0A2P6S978_ROSCH	DELVKIIQCIKEMGQQ	DELVKIIQAIKEMGQQ	16
24.16.seq99889.24	B9RBV2_RICCO/15-187_[126-141]	B9RBV2_RICCO	SKAANLSAFDSRVTRP	SKAANLSAFDSRVTRP	16
24.16.seq99888.24	K7L0Z9_SOYBN/22-199_[118-133]	K7L0Z9_SOYBN	KDGKVSEEKMQKWKDA	KDGKVSEEKMQKWKDA	16
24.16.seq99887.24	A0A2K3P144_TRIPR/128-302_[103-118]	A0A2K3P144_TRIPR	RHLRNSYGRDMARHEN	RHLRNSYGRDMARHEN	16
24.16.seq99886.24	A0A3Q0FIR3_VIGRR/17-218_[62-77]	A0A3Q0FIR3_VIGRR	ESSRCVEDLLRIIECH	ESSRAVEDLLRIIEAH	16
24.16.seq99885.24	H2SG00_TAKRU/707-873_[100-115]	H2SG00_TAKRU	GKVAHYQLMRCKAVRV	GKVAHYQLMRAKAVRV	16
24.16.seq99884.24	A0A1P8B713_ARATH/10-184_[143-158]	A0A1P8B713_ARATH	NEAKLIEEITNDVLDK	NEAKLIEEITNDVLDK	16
24.16.seq99883.24	W4ZK57_STRPU/732-875_[120-135]	W4ZK57_STRPU	DDVRGHGYFWHGLTKY	DDVRGHGYFWHGLTKY	16
24.16.seq99882.24	A0A059C5C7_EUCGR/4-184_[148-163]	A0A059C5C7_EUCGR	RGKGEFVKKVVNNVLT	RGKGEFVKKVVNNVLT	16
24.16.seq99881.24	C3ZL34_BRAFL/863-1034_[7-22]	C3ZL34_BRAFL	YNNQDVMWVVHEAIPN	YNNQDVMWVVHEAIPN	16
24.16.seq99880.24	A0A2H5QU79_CITUN/114-290_[18-33]	A0A2H5QU79_CITUN	SHLHHALSLKSIKTFI	SHLHHALSLKSIKTFI	16
24.16.seq9988.24	A0A2P6S978_ROSCH/11-196_A0A2P6S978.1_[6]	A0A2P6S978_ROSCH	SHSYASSSWCLDELVK	SHSYASSSWALDELVK	16
24.16.seq99879.24	A0A0D3DWS0_BRAOL/14-191_[69-84]	A0A0D3DWS0_BRAOL	SRWCLMELQLIMEFMK	SRWALMELQLIMEFMK	16
24.16.seq99878.24	A0A3P8Y2U9_ESOLU/630-781_[130-145]	A0A3P8Y2U9_ESOLU	QQTFFWAQLKSSRSSG	QQTFFWAQLKSSRSSG	16
24.16.seq99877.24	A0A2P6QMS4_ROSCH/26-206_[131-146]	A0A2P6QMS4_ROSCH	ALRKVGSLPGLNTRDY	ALRKVGSLPGLNTRDY	16
24.16.seq99876.24	A0A444XYP4_ARAHY/44-238_[119-134]	A0A444XYP4_ARAHY	TQHKERLRLGEESDKI	TQHKERLRLGEESDKI	16
24.16.seq99875.24	A0A0L0CQI3_LUCCU/2866-3026_[141-156]	A0A0L0CQI3_LUCCU	DRSRLFERFNWKRIMT	DRSRLFERFNWKRIMT	16
24.16.seq99874.24	A0A0R0IAY8_SOYBN/24-192_[146-161]	A0A0R0IAY8_SOYBN	DIIIDVLQKLNHRYTN	DIIIDVLQKLNHRYTN	16
24.16.seq99873.24	A0A1P8BBS7_ARATH/43-165_[78-93]	A0A1P8BBS7_ARATH	AELKGHEYDEELSEES	AELKGHEYDEELSEES	16
24.16.seq99872.24	A0A059CSS8_EUCGR/5-181_[158-173]	A0A059CSS8_EUCGR	EARWRAADMETSYGNY	EARWRAADMETSYGNY	16
24.16.seq99871.24	M5XMP8_PRUPE/22-203_[126-141]	M5XMP8_PRUPE	KVKKWRAALAQLAVLS	KVKKWRAALAQLAVLS	16
24.16.seq99870.24	A0A1A6H1Q9_NEOLE/25-150_[102-117]	A0A1A6H1Q9_NEOLE	QVAMPVKKNSRWSSSD	QVAMPVKKNSRWSSSD	16
24.16.seq9987.24	A0A2P6S978_ROSCH/11-196_A0A2P6S978.1_[5]	A0A2P6S978_ROSCH	KSISPELLAAIEESRY	KSISPELLAAIEESRY	16
24.16.seq99869.24	A0A1U8PVB4_GOSHI/16-195_[151-166]	A0A1U8PVB4_GOSHI	SEFIADIVKEISAKLC	SEFIADIVKEISAKLA	16
24.16.seq99868.24	G1T3W4_RABIT/878-1038_[18-33]	G1T3W4_RABIT	VINELRRRLEEGEDGD	VINELRRRLEEGEDGD	16
24.16.seq99867.24	A0A2I0HNY6_PUNGR/46-124_[11-26]	A0A2I0HNY6_PUNGR	DSRQGLADVLYNDMRT	DSRQGLADVLYNDMRT	16
24.16.seq99866.24	M0ZJY0_SOLTU/225-411_[154-169]	M0ZJY0_SOLTU	IESENIHKIVDHISSK	IESENIHKIVDHISSK	16
24.16.seq99865.24	D7MGR3_ARALL/16-194_[25-40]	D7MGR3_ARALL	QRKGIDTFFDGKLRRG	QRKGIDTFFDGKLRRG	16
24.16.seq99864.24	G7JLT0_MEDTR/77-258_[102-117]	G7JLT0_MEDTR	VRRQSREFGQSFQHLS	VRRQSREFGQSFQHLS	16
24.16.seq99863.24	A0A1S3CAY9_CUCME/3-190_[153-168]	A0A1S3CAY9_CUCME	EVDSINRITNQIFDKL	EVDSINRITNQIFDKL	16
24.16.seq99862.24	K7KYE4_SOYBN/19-194_[145-160]	K7KYE4_SOYBN	LKNGYEFKLIQEIIEE	LKNGYEFKLIQEIIEE	16
24.16.seq99861.24	A0A078JGP7_BRANA/13-192_[146-161]	A0A078JGP7_BRANA	NGDNDAELIDQMTRDI	NGDNDAELIDQMTRDI	16
24.16.seq99860.24	A0A0Q3R821_AMAAE/29-154_[103-118]	A0A0Q3R821_AMAAE	YMVLAVNLSGEQEMKQ	YMVLAVNLSGEQEMKQ	16
24.16.seq9986.24	A0A2P6S978_ROSCH/11-196_A0A2P6S978.1_[4]	A0A2P6S978_ROSCH	DRDLEKGKSISPELLA	DRDLEKGKSISPELLA	16
24.16.seq99859.24	M7APF3_CHEMY/282-449_[114-129]	M7APF3_CHEMY	RHIIKQQGTIKWKEKH	RHIIKQQGTIKWKEKH	16
24.16.seq99858.24	V7CDG6_PHAVU/13-193_[133-148]	V7CDG6_PHAVU	LKKAGSLSGFHYPTNY	LKKAGSLSGFHYPTNY	16
24.16.seq99857.24	A0A2I0KBS7_PUNGR/12-170_[68-83]	A0A2I0KBS7_PUNGR	YSKWCLIELTKMFESK	YSKWALIELTKMFESK	16
24.16.seq99856.24	H0Z8R6_TAEGU/163-310_[125-140]	H0Z8R6_TAEGU	RAGSMSRPIVDFWKEL	RAGSMSRPIVDFWKEL	16
24.16.seq99855.24	A0A0Q3U2Z6_AMAAE/882-1040_[72-87]	A0A0Q3U2Z6_AMAAE	IKSGNFKTTFYMAHQR	IKSGNFKTTFYMAHQR	16
24.16.seq99854.24	A0A078IZS8_BRANA/12-189_[124-139]	A0A078IZS8_BRANA	KQAWRQALKEVAGIAG	KQAWRQALKEVAGIAG	16
24.16.seq99853.24	A0A2C9JMZ8_BIOGL/498-598_[67-82]	A0A2C9JMZ8_BIOGL	KDEDWSLFTMRSAMYA	KDEDWSLFTMRSAMYA	16
24.16.seq99852.24	M4DBU9_BRARP/13-188_[130-145]	M4DBU9_BRARP	TILAAICGEDSRNWRD	TILAAIAGEDSRNWRD	16
24.16.seq99851.24	A0A059CSJ0_EUCGR/2-168_[42-57]	A0A059CSJ0_EUCGR	ALSAWCLCNLPYMVDC	ALSAWALANLPYMVDA	16
24.16.seq99850.24	W9SGF9_9ROSA/16-214_[144-159]	W9SGF9_9ROSA	QKNWKEALTSVADIAG	QKNWKEALTSVADIAG	16
24.16.seq9985.24	A0A2P6S978_ROSCH/11-196_A0A2P6S978.1_[3]	A0A2P6S978_ROSCH	LNEKGILTFLDDRDLE	LNEKGILTFLDDRDLE	16
24.16.seq99849.24	A0A151MM37_ALLMI/618-738_[95-110]	A0A151MM37_ALLMI	RLALPLRSLSDGTGWN	RLALPLRSLSDGTGWN	16
24.16.seq99848.24	A0A0D3DAL7_BRAOL/11-123_[79-94]	A0A0D3DAL7_BRAOL	VFRKTCASRSNEETER	VFRKTAASRSNEETER	16
24.16.seq99847.24	A0A445AK65_ARAHY/16-209_[155-170]	A0A445AK65_ARAHY	GEIVEHITTLLASEDL	GEIVEHITTLLASEDL	16
24.16.seq99846.24	A0A2P6PS78_ROSCH/1-101_[78-93]	A0A2P6PS78_ROSCH	WNKLHSRLSPMEKQHP	WNKLHSRLSPMEKQHP	16
24.16.seq99845.24	A0A2I4C2H6_9TELE/877-1036_[33-48]	A0A2I4C2H6_9TELE	QHPLCLEERDWTPGVP	QHPLALEERDWTPGVP	16
24.16.seq99844.24	A0A2J6JT90_LACSA/36-236_[181-196]	A0A2J6JT90_LACSA	IAQSLLIGMEYHIHFV	IAQSLLIGMEYHIHFV	16
24.16.seq99843.24	RPS4B_ARATH/13-196_[131-146]	RPS4B_ARATH	WIPGLIGITVHDKSPE	WIPGLIGITVHDKSPE	16
24.16.seq99842.24	A0A3N7FDN5_POPTR/63-246_[101-116]	A0A3N7FDN5_POPTR	VRKQTGSYADAFARHG	VRKQTGSYADAFARHG	16
24.16.seq99841.24	A0A2P8YSW8_BLAGE/1093-1278_[152-167]	A0A2P8YSW8_BLAGE	SNNSNHHHVVHHHVHR	SNNSNHHHVVHHHVHR	16
24.16.seq99840.24	A0A068UH99_COFCA/20-201_[17-32]	A0A068UH99_COFCA	VDFLYSSLQQKGIYTF	VDFLYSSLQQKGIYTF	16
24.16.seq9984.24	I1KEG1_SOYBN/34-215_I1KEG1.2_[7]	I1KEG1_SOYBN	ELATILGCYREKTPLL	ELATILGAYREKTPLL	16
24.16.seq99839.24	A0A2U1KP09_ARTAN/11-194_[134-149]	A0A2U1KP09_ARTAN	SMAANLSGWDLHDMTN	SMAANLSGWDLHDMTN	16
24.16.seq99838.24	A0A2R8RP71_DANRE/603-750_[98-113]	A0A2R8RP71_DANRE	LEDVAERKTKKVIGLH	LEDVAERKTKKVIGLH	16
24.16.seq99837.24	A0A0S3RI33_PHAAN/49-209_[126-141]	A0A0S3RI33_PHAAN	SSKFSGDAELVKEIVN	SSKFSGDAELVKEIVN	16
24.16.seq99836.24	A0A2T7F608_9POAL/170-283_[22-37]	A0A2T7F608_9POAL	RAELEILGISCFVSDR	RAELEILGISAFVSDR	16
24.16.seq99835.24	Q9SSN9_ARATH/9-190_[137-152]	Q9SSN9_ARATH	ITNSNFCSRNWEDDSK	ITNSNFASRNWEDDSK	16
24.16.seq99834.24	A0A2P5B0R3_TREOI/1-121_[102-117]	A0A2P5B0R3_TREOI	KWRTALATASNLSGYD	KWRTALATASNLSGYD	16
24.16.seq99833.24	F4J3L8_ARATH/62-240_[19-34]	F4J3L8_ARATH	HIQKEFQRQGITPFVD	HIQKEFQRQGITPFVD	16
24.16.seq99832.24	W9QLS2_9ROSA/39-216_[127-142]	W9QLS2_9ROSA	VLRWRSALTEAANLSG	VLRWRSALTEAANLSG	16
24.16.seq99831.24	A0A059B4L5_EUCGR/8-159_[131-146]	A0A059B4L5_EUCGR	EAALNAIGNIKGWDLH	EAALNAIGNIKGWDLH	16
24.16.seq99830.24	G7KL74_MEDTR/9-204_[177-192]	G7KL74_MEDTR	EHQKQHLTSLLNIGSD	EHQKQHLTSLLNIGSD	16
24.16.seq9983.24	I1KEG1_SOYBN/34-215_I1KEG1.2_[6]	I1KEG1_SOYBN	SKGYASSSFCLNELAT	SKGYASSSFALNELAT	16
24.16.seq99829.24	M1CNT1_SOLTU/8-185_[9-24]	M1CNT1_SOLTU	GKDVRKTFLDHLYKAL	GKDVRKTFLDHLYKAL	16
24.16.seq99828.24	D7KPJ9_ARALL/175-350_[151-166]	D7KPJ9_ARALL	MIELVVKRVLDELSNT	MIELVVKRVLDELSNT	16
24.16.seq99827.24	A0A166GKH0_DAUCS/17-206_[130-145]	A0A166GKH0_DAUCS	VADLRGYVLQDLQSGL	VADLRGYVLQDLQSGL	16
24.16.seq99826.24	A0A2G2V482_CAPBA/15-200_[100-115]	A0A2G2V482_CAPBA	SHVRKQTGSYAEAFHK	SHVRKQTGSYAEAFHK	16
24.16.seq99825.24	A0A2P5DHB0_PARAD/14-195_[160-175]	A0A2P5DHB0_PARAD	EDIVGKLKRISPNDVS	EDIVGKLKRISPNDVS	16
24.16.seq99824.24	A0A251MQN5_PRUPE/19-206_[156-171]	A0A251MQN5_PRUPE	IVEKVRIEVGPISLEP	IVEKVRIEVGPISLEP	16
24.16.seq99823.24	A0A2K3LC01_TRIPR/8-188_[116-131]	A0A2K3LC01_TRIPR	EKRFGKKSEKVKAWKF	EKRFGKKSEKVKAWKF	16
24.16.seq99822.24	A0A1S3JCV5_LINUN/743-893_[105-120]	A0A1S3JCV5_LINUN	FIKARGYVKWSGSQTG	FIKARGYVKWSGSQTG	16
24.16.seq99821.24	A0A091E0A7_FUKDA/374-475_[11-26]	A0A091E0A7_FUKDA	GSEGPNSLEYFVHQIL	GSEGPNSLEYFVHQIL	16
24.16.seq99820.24	A0A059AUQ5_EUCGR/33-181_[11-26]	A0A059AUQ5_EUCGR	DTRAGFVSHLHSALRR	DTRAGFVSHLHSALRR	16
24.16.seq9982.24	I1KEG1_SOYBN/34-215_I1KEG1.2_[5]	I1KEG1_SOYBN	DEITTKLEEAIKGSRI	DEITTKLEEAIKGSRI	16
24.16.seq99819.24	A0A2U1PBJ7_ARTAN/402-555_[133-148]	A0A2U1PBJ7_ARTAN	DVANISGMLISRYVSL	DVANISGMLISRYVSL	16
24.16.seq99818.24	M7AR74_CHEMY/294-470_[38-53]	M7AR74_CHEMY	KLCLLERDILPGGAYT	KLALLERDILPGGAYT	16
24.16.seq99817.24	A0A445L9E3_GLYSO/18-197_[154-169]	A0A445L9E3_GLYSO	KIVEDVLTKIEYDVLP	KIVEDVLTKIEYDVLP	16
24.16.seq99816.24	A0A498JX90_MALDO/62-252_[159-174]	A0A498JX90_MALDO	ANFKQMSKLIFLGVDK	ANFKQMSKLIFLGVDK	16
24.16.seq99815.24	R7UPC3_CAPTE/1-147_[105-120]	R7UPC3_CAPTE	GSLFQVLKKKLYLEWE	GSLFQVLKKKLYLEWE	16
24.16.seq99814.24	A0A2G3BUW8_CAPCH/4-125_[93-108]	A0A2G3BUW8_CAPCH	RILNGEEERIHKAKDI	RILNGEEERIHKAKDI	16
24.16.seq99813.24	A0A3Q7XQQ8_URSAR/717-881_[137-152]	A0A3Q7XQQ8_URSAR	LHTLSQHILKKGKDAK	LHTLSQHILKKGKDAK	16
24.16.seq99812.24	A0A2J6L5P6_LACSA/14-199_[136-151]	A0A2J6L5P6_LACSA	AGWELKKTVDGHEAKF	AGWELKKTVDGHEAKF	16
24.16.seq99811.24	A0A251J7E0_MANES/11-190_[12-27]	A0A251J7E0_MANES	TRDNFTSHLYDALSCK	TRDNFTSHLYDALSAK	16
24.16.seq99810.24	V4ULN3_9ROSI/13-193_[31-46]	V4ULN3_9ROSI	FFIDNEELRRGEEISP	FFIDNEELRRGEEISP	16
24.16.seq9981.24	I1KEG1_SOYBN/34-215_I1KEG1.2_[4]	I1KEG1_SOYBN	EEDLQTGDEITTKLEE	EEDLQTGDEITTKLEE	16
24.16.seq99809.24	R0EZN4_9BRAS/13-187_[19-34]	R0EZN4_9BRAS	HFLKELNRKLITCFRD	HFLKELNRKLITAFRD	16
24.16.seq99808.24	M4D5A9_BRARP/14-196_[27-42]	M4D5A9_BRARP	DGINVFIDKNETKGKD	DGINVFIDKNETKGKD	16
24.16.seq99807.24	G3TSH8_LOXAF/632-801_[137-152]	G3TSH8_LOXAF	RAAINISLSETRDMCE	RAAINISLSETRDMAE	16
24.16.seq99806.24	A0A059ABA5_EUCGR/10-160_[32-47]	A0A059ABA5_EUCGR	FRDDKALPRGETISSK	FRDDKALPRGETISSK	16
24.16.seq99805.24	A0A1U8PXS7_GOSHI/15-166_[28-43]	A0A1U8PXS7_GOSHI	GIVIFRDDPKLEAGEE	GIVIFRDDPKLEAGEE	16
24.16.seq99804.24	H2LZG6_ORYLA/375-546_[83-98]	H2LZG6_ORYLA	KQLLYERTLGLHDALM	KQLLYERTLGLHDALM	16
24.16.seq99803.24	V4NK95_EUTSA/11-188_[103-118]	V4NK95_EUTSA	KQKGDFGNAFMKTCQG	KQKGDFGNAFMKTAQG	16
24.16.seq99802.24	V4LRH4_EUTSA/21-197_[35-50]	V4LRH4_EUTSA	EPRGAPIEILFERIRE	EPRGAPIEILFERIRE	16
24.16.seq99801.24	A0A0S3SZU5_PHAAN/51-228_[152-167]	A0A0S3SZU5_PHAAN	IKEIVKCVLNRLNQVQ	IKEIVKAVLNRLNQVQ	16
24.16.seq99800.24	V7AL39_PHAVU/21-195_[69-84]	V7AL39_PHAVU	TCCLLQLEKIIGCNEI	TAALLQLEKIIGANEI	16
24.16.seq9980.24	I1KEG1_SOYBN/34-215_I1KEG1.2_[3]	I1KEG1_SOYBN	LCKKGIRAFFDEEDLQ	LAKKGIRAFFDEEDLQ	16
24.16.seq998.24	A0A2I4HQ59_JUGRE/22-203_A0A2I4HQ59.1_[6]	A0A2I4HQ59_JUGRE	SPNYAFSRWCLTELAK	SPNYAFSRWALTELAK	16
24.16.seq99799.24	A0A0D3DMQ3_BRAOL/57-211_[112-127]	A0A0D3DMQ3_BRAOL	FRKTCKGKTKEEIGRW	FRKTAKGKTKEEIGRW	16
24.16.seq99798.24	F6WWG2_MONDO/875-1030_[37-52]	F6WWG2_MONDO	CLEERDWDPGIAIIDN	ALEERDWDPGIAIIDN	16
24.16.seq99797.24	A0A2P8YH62_BLAGE/640-800_[23-38]	A0A2P8YH62_BLAGE	AEKYRLCLHERDFALG	AEKYRLALHERDFALG	16
24.16.seq99796.24	A0A314ZMY6_PRUYE/4-132_[18-33]	A0A314ZMY6_PRUYE	RVFRDDDGLNRGDEIA	RVFRDDDGLNRGDEIA	16
24.16.seq99795.24	A0A059CDL8_EUCGR/16-196_[160-175]	A0A059CDL8_EUCGR	VYEVEQKLKTRDLIVP	VYEVEQKLKTRDLIVP	16
24.16.seq99794.24	D7MKY4_ARALL/13-203_[157-172]	D7MKY4_ARALL	DIRKALIRIPSEGSQT	DIRKALIRIPSEGSQT	16
24.16.seq99793.24	V7AM84_PHAVU/24-216_[159-174]	V7AM84_PHAVU	GETNGFYSRIEELENI	GETNGFYSRIEELENI	16
24.16.seq99792.24	D7MLF9_ARALL/17-200_[109-124]	D7MLF9_ARALL	DNFRDLKSTHRGEPEN	DNFRDLKSTHRGEPEN	16
24.16.seq99791.24	A0A401SL45_CHIPU/389-443_[13-28]	A0A401SL45_CHIPU	AVLSAKEETFALEVLP	AVLSAKEETFALEVLP	16
24.16.seq99790.24	A0A2I0K8J4_PUNGR/1-160_[127-142]	A0A2I0K8J4_PUNGR	GLHLQNDANGYNSTFN	GLHLQNDANGYNSTFN	16
24.16.seq9979.24	A0A1V4KLH0_PATFA/141-264_A0A1V4KLH0.1_[9]	A0A1V4KLH0_PATFA	SILRFITICDYSNPCT	SILRFITIADYSNPAT	16
24.16.seq99789.24	A0A2P6QIK1_ROSCH/14-209_[144-159]	A0A2P6QIK1_ROSCH	AKNLRSERELVKRIVK	AKNLRSERELVKRIVK	16
24.16.seq99788.24	G7LDL6_MEDTR/18-192_[109-124]	G7LDL6_MEDTR	GSYGTALAKHIDHKML	GSYGTALAKHIDHKML	16
24.16.seq99787.24	A0A2P6PNC4_ROSCH/58-210_[107-122]	A0A2P6PNC4_ROSCH	ALAKHGNFKNNREKVS	ALAKHGNFKNNREKVS	16
24.16.seq99786.24	A0A2I0HV36_PUNGR/66-213_[116-131]	A0A2I0HV36_PUNGR	HEKKVGQEKVRAWRDA	HEKKVGQEKVRAWRDA	16
24.16.seq99785.24	D7MG64_ARALL/8-176_[101-116]	D7MG64_ARALL	MFQGRFGECFVKTLKT	MFQGRFGEAFVKTLKT	16
24.16.seq99784.24	F6QEU7_ORNAN/492-558_[8-23]	F6QEU7_ORNAN	DKAQGAVADWVYHELR	DKAQGAVADWVYHELR	16
24.16.seq99783.24	A0A2I4E9D1_JUGRE/28-210_[27-42]	A0A2I4E9D1_JUGRE	KGILVFRDDEALQRGE	KGILVFRDDEALQRGE	16
24.16.seq99782.24	A0A3Q7RTZ2_VULVU/375-539_[144-159]	A0A3Q7RTZ2_VULVU	PAKMVKPCRAESEDLT	PAKMVKPARAESEDLT	16
24.16.seq99781.24	A0A452S6Q6_URSAM/717-881_[133-148]	A0A452S6Q6_URSAM	VGWFLHTLSQHIRKKG	VGWFLHTLSQHIRKKG	16
24.16.seq99780.24	A0A3L8SER9_CHLGU/745-899_[138-153]	A0A3L8SER9_CHLGU	LTGVLLEGKNWNHEEA	LTGVLLEGKNWNHEEA	16
24.16.seq9978.24	A0A1V4KLH0_PATFA/141-264_A0A1V4KLH0.1_[8]	A0A1V4KLH0_PATFA	YKSMKNEFPSILRFIT	YKSMKNEFPSILRFIT	16
24.16.seq99779.24	A0A445KEY7_GLYSO/573-754_[132-147]	A0A445KEY7_GLYSO	KLEKWKMALHETANIS	KLEKWKMALHETANIS	16
24.16.seq99778.24	A0A251TSK6_HELAN/14-197_[111-126]	A0A251TSK6_HELAN	KAFAKHKKTAAAERWR	KAFAKHKKTAAAERWR	16
24.16.seq99777.24	G7LIX4_MEDTR/26-206_[156-171]	G7LIX4_MEDTR	MIEAITRAVLGKLNQQ	MIEAITRAVLGKLNQQ	16
24.16.seq99776.24	A0A059B0G3_EUCGR/11-157_[38-53]	A0A059B0G3_EUCGR	QVKGEPISTFIMKPLE	QVKGEPISTFIMKPLE	16
24.16.seq99775.24	A0A402EID5_9SAUR/549-697_[27-42]	A0A402EID5_9SAUR	GPPFLKLCLHNRDFVV	GPPFLKLALHNRDFVV	16
24.16.seq99774.24	A0A151QSQ0_CAJCA/16-196_[152-167]	A0A151QSQ0_CAJCA	YEFKFIKKITEDISSK	YEFKFIKKITEDISSK	16
24.16.seq99773.24	F1STG7_PIG/384-561_[116-131]	F1STG7_PIG	PESIKFIKQKQGVIRW	PESIKFIKQKQGVIRW	16
24.16.seq99772.24	A0A059AZH2_EUCGR/20-209_[153-168]	A0A059AZH2_EUCGR	FIESIVKDISTIIQRA	FIESIVKDISTIIQRA	16
24.16.seq99771.24	G7KIH4_MEDTR/16-188_[67-82]	G7KIH4_MEDTR	ATSSFCLDELVHIVDC	ATSSFALDELVHIVDA	16
24.16.seq99770.24	A0A0D3E6B1_BRAOL/1-125_[95-110]	A0A0D3E6B1_BRAOL	ENIGRWREALAKVATI	ENIGRWREALAKVATI	16
24.16.seq9977.24	A0A1V4KLH0_PATFA/141-264_A0A1V4KLH0.1_[7]	A0A1V4KLH0_PATFA	QTKFALSLSPGARSKR	QTKFALSLSPGARSKR	16
24.16.seq99769.24	A0A2J6K1X5_LACSA/2-145_[7-22]	A0A2J6K1X5_LACSA	GTDTRKTFVDHLYHTL	GTDTRKTFVDHLYHTL	16
24.16.seq99768.24	A0A3L8SIM9_CHLGU/40-215_[8-23]	A0A3L8SIM9_CHLGU	TKVDPDALDRDNNEEE	TKVDPDALDRDNNEEE	16
24.16.seq99767.24	A0A1U8ME06_GOSHI/15-194_[98-113]	A0A1U8ME06_GOSHI	DPSDLRNQKEKVEAAF	DPSDLRNQKEKVEAAF	16
24.16.seq99766.24	A0A2P6QPZ4_ROSCH/29-170_[104-119]	A0A2P6QPZ4_ROSCH	QIGAFGDAFATLDQFY	QIGAFGDAFATLDQFY	16
24.16.seq99765.24	A0A2U1M189_ARTAN/49-194_[107-122]	A0A2U1M189_ARTAN	GVVREAFKEHINKVAA	GVVREAFKEHINKVAA	16
24.16.seq99764.24	F7D5J2_ORNAN/377-426_[6-21]	F7D5J2_ORNAN	RNDKISTDGASSVEYF	RNDKISTDGASSVEYF	16
24.16.seq99763.24	A0A455BV21_PHYMC/423-601_[77-92]	A0A455BV21_PHYMC	SRNMSEEQIAVYNVLI	SRNMSEEQIAVYNVLI	16
24.16.seq99762.24	A0A401RV78_CHIPU/403-578_[148-163]	A0A401RV78_CHIPU	WKRLQYEMPFKRIEPM	WKRLQYEMPFKRIEPM	16
24.16.seq99761.24	G1SHX6_RABIT/144-319_[2-17]	G1SHX6_RABIT	DAYLSYTKVDQDTSDC	DAYLSYTKVDQDTSDA	16
24.16.seq99760.24	A0A2U1LAF1_ARTAN/15-215_[115-130]	A0A2U1LAF1_ARTAN	KQEMKNFMKAESWRKA	KQEMKNFMKAESWRKA	16
24.16.seq9976.24	A0A1V4KLH0_PATFA/141-264_A0A1V4KLH0.1_[6]	A0A1V4KLH0_PATFA	SDDYLESDECDFQTKF	SDDYLESDEADFQTKF	16
24.16.seq99759.24	IRL1B_DANRE/407-580_[125-140]	IRL1B_DANRE	KLLTVIRWPGPGSSKP	KLLTVIRWPGPGSSKP	16
24.16.seq99758.24	A0A2J6KJU0_LACSA/1135-1276_[1-16]	A0A2J6KJU0_LACSA	DVYLSCDYIFTTRFKN	DVYLSADYIFTTRFKN	16
24.16.seq99757.24	A0A498JXN1_MALDO/78-254_[68-83]	A0A498JXN1_MALDO	YSTCCLDELAKSVECM	YSTAALDELAKSVEAM	16
24.16.seq99756.24	A0A059B0Q3_EUCGR/18-202_[33-48]	A0A059B0Q3_EUCGR	IDSEDLRRGEEISPAL	IDSEDLRRGEEISPAL	16
24.16.seq99755.24	A0A401SYV5_CHIPU/872-1030_[14-29]	A0A401SYV5_CHIPU	VADWVYDELVVNLEKK	VADWVYDELVVNLEKK	16
24.16.seq99754.24	M1CI84_SOLTU/17-196_[98-113]	M1CI84_SOLTU	DPSQVRRQTGSFDEAL	DPSQVRRQTGSFDEAL	16
24.16.seq99753.24	A0A2K1ILS9_PHYPA/6-185_[155-170]	A0A2K1ILS9_PHYPA	AIVSKVLQHLKSLFPV	AIVSKVLQHLKSLFPV	16
24.16.seq99752.24	M1BF58_SOLTU/17-209_[134-149]	M1BF58_SOLTU	RRNALTAAANLKGHDI	RRNALTAAANLKGHDI	16
24.16.seq99751.24	A0A2P6PFU3_ROSCH/65-250_[11-26]	A0A2P6PFU3_ROSCH	DTRKIFVGHLYKALEQ	DTRKIFVGHLYKALEQ	16
24.16.seq99750.24	A0A059CSQ4_EUCGR/35-183_[102-117]	A0A059CSQ4_EUCGR	VKHQAGHFETSFRQHE	VKHQAGHFETSFRQHE	16
24.16.seq9975.24	A0A1V4KLH0_PATFA/141-264_A0A1V4KLH0.1_[5]	A0A1V4KLH0_PATFA	CVWSITGELIERRCRR	AVWSITGELIERRARR	16
24.16.seq99749.24	A0A3Q1K1P8_ANATE/748-905_[136-151]	A0A3Q1K1P8_ANATE	FWVRLTDALKGSEEEE	FWVRLTDALKGSEEEE	16
24.16.seq99748.24	A0A2G2V482_CAPBA/15-200_[124-139]	A0A2G2V482_CAPBA	TVERKTEHIAKVKIWK	TVERKTEHIAKVKIWK	16
24.16.seq99747.24	A0A2P6QIS2_ROSCH/22-206_[8-23]	A0A2P6QIS2_ROSCH	RGEDTRTGFVSHLYHE	RGEDTRTGFVSHLYHE	16
24.16.seq99746.24	A0A445EGZ1_ARAHY/17-197_[20-35]	A0A445EGZ1_ARAHY	LYHSLDQKGIHTFIDD	LYHSLDQKGIHTFIDD	16
24.16.seq99745.24	A0A445KF45_GLYSO/3-175_[26-41]	A0A445KF45_GLYSO	REGVHTFNDDQSLNIG	REGVHTFNDDQSLNIG	16
24.16.seq99744.24	A0A0D3C3J2_BRAOL/16-193_[140-155]	A0A0D3C3J2_BRAOL	EHFLNWDNESMMIEKI	EHFLNWDNESMMIEKI	16
24.16.seq99743.24	A0A103XCY4_CYNCS/726-902_[129-144]	A0A103XCY4_CYNCS	ATLPGFRVSRNNEATV	ATLPGFRVSRNNEATV	16
24.16.seq99742.24	A0A0D3BZW9_BRAOL/740-909_[27-42]	A0A0D3BZW9_BRAOL	RRISAINDDMLASGDD	RRISAINDDMLASGDD	16
24.16.seq99741.24	A0A061E7D8_THECC/18-190_[103-118]	A0A061E7D8_THECC	GPFEEAFRSHENRFGM	GPFEEAFRSHENRFGM	16
24.16.seq99740.24	A0A1Q3B920_CEPFO/31-210_[162-177]	A0A1Q3B920_CEPFO	MSKLSNSLWSYSKELV	MSKLSNSLWSYSKELV	16
24.16.seq9974.24	A0A1V4KLH0_PATFA/141-264_A0A1V4KLH0.1_[4]	A0A1V4KLH0_PATFA	DRDVLPGTCVWSITGE	DRDVLPGTAVWSITGE	16
24.16.seq99739.24	A0A3Q2CZ41_CYPVA/1717-1879_[140-155]	A0A3Q2CZ41_CYPVA	NLRNVVRVDNQIMYGK	NLRNVVRVDNQIMYGK	16
24.16.seq99738.24	A0A1I8MJA6_MUSDO/877-1040_[28-43]	A0A1I8MJA6_MUSDO	PSYKLCVHARDWLVGE	PSYKLAVHARDWLVGE	16
24.16.seq99737.24	A0A3Q3FXM7_9LABR/886-1048_[21-36]	A0A3Q3FXM7_9LABR	ELTDNLENSGHRRFCL	ELTDNLENSGHRRFAL	16
24.16.seq99736.24	A0A059ATJ6_EUCGR/11-185_[131-146]	A0A059ATJ6_EUCGR	KSLEDLANLAGWHFSK	KSLEDLANLAGWHFSK	16
24.16.seq99735.24	A0A1R3KS89_9ROSI/21-187_[118-133]	A0A1R3KS89_9ROSI	ENLKENKEKTQRWRIA	ENLKENKEKTQRWRIA	16
24.16.seq99734.24	A0A1B0FME2_GLOMM/716-872_[127-142]	A0A1B0FME2_GLOMM	TTKLSEERKIFWKRLK	TTKLSEERKIFWKRLK	16
24.16.seq99733.24	A0A078IFT6_BRANA/15-202_[138-153]	A0A078IFT6_BRANA	MLSRAALIYDGSMYEN	MLSRAALIYDGSMYEN	16
24.16.seq99732.24	A0A2C9V4S5_MANES/14-195_[38-53]	A0A2C9V4S5_MANES	DRGEEISSSLLKTIEE	DRGEEISSSLLKTIEE	16
24.16.seq99731.24	A0A2R6RGG9_ACTCH/5-192_[39-54]	A0A2R6RGG9_ACTCH	EGEEDTESKFQQATEE	EGEEDTESKFQQATEE	16
24.16.seq99730.24	Q9FLA7_ARATH/12-189_[156-171]	Q9FLA7_ARATH	TAVKSELMDSERQNIT	TAVKSELMDSERQNIT	16
24.16.seq9973.24	A0A1V4KLH0_PATFA/141-264_A0A1V4KLH0.1_[3]	A0A1V4KLH0_PATFA	QTEFKLKLCVFDRDVL	QTEFKLKLAVFDRDVL	16
24.16.seq99729.24	A0A2I4ESZ1_JUGRE/23-195_[154-169]	A0A2I4ESZ1_JUGRE	EKIVQEVSSKLPNRTC	EKIVQEVSSKLPNRTA	16
24.16.seq99728.24	A0A251IS04_MANES/13-192_[161-176]	A0A251IS04_MANES	ITKKLYPVSFSACDDL	ITKKLYPVSFSAADDL	16
24.16.seq99727.24	A0A059CLR0_EUCGR/63-246_[32-47]	A0A059CLR0_EUCGR	PNFVFRDDESLPFGKP	PNFVFRDDESLPFGKP	16
24.16.seq99726.24	A0A2D0QN17_ICTPU/664-809_[120-135]	A0A2D0QN17_ICTPU	YLKWSGNPINNMRFWI	YLKWSGNPINNMRFWI	16
24.16.seq99725.24	A0A2I4G1B9_JUGRE/25-171_[125-140]	A0A2I4G1B9_JUGRE	KRIQTWRAALELRSRQ	KRIQTWRAALELRSRQ	16
24.16.seq99724.24	V4L9E0_EUTSA/20-173_[136-151]	V4L9E0_EUTSA	TSNDLNGLVAMDRHLK	TSNDLNGLVAMDRHLK	16
24.16.seq99723.24	W5NN92_LEPOC/702-863_[3-18]	W5NN92_LEPOC	AYLCFSSSDFKWVKTA	AYLAFSSSDFKWVKTA	16
24.16.seq99722.24	A0A1R3K7Q9_9ROSI/13-161_[114-129]	A0A1R3K7Q9_9ROSI	EEHVINKPDEVERWKA	EEHVINKPDEVERWKA	16
24.16.seq99721.24	A0A3N7G259_POPTR/14-193_[125-140]	A0A3N7G259_POPTR	KVEKWKDALREVSYLK	KVEKWKDALREVSYLK	16
24.16.seq99720.24	A0A402FUR3_9SAUR/781-931_[114-129]	A0A402FUR3_9SAUR	KLLKKNTYLKWPKDPA	KLLKKNTYLKWPKDPA	16
24.16.seq99719.24	Q2HUD1_MEDTR/19-198_[156-171]	Q2HUD1_MEDTR	NIAQHIHRKLVPKLPS	NIAQHIHRKLVPKLPS	16
24.16.seq99718.24	A0A3Q0FD51_VIGRR/7-187_[137-152]	A0A3Q0FD51_VIGRR	DSRKHRDEAHVIENVV	DSRKHRDEAHVIENVV	16
24.16.seq99717.24	V7ANL3_PHAVU/18-207_[129-144]	V7ANL3_PHAVU	LSRWKGALNKAAGISG	LSRWKGALNKAAGISG	16
24.16.seq99716.24	A0A2U9CCV5_SCOMX/383-558_[132-147]	A0A2U9CCV5_SCOMX	IRKSAPLRWPESSRDA	IRKSAPLRWPESSRDA	16
24.16.seq99715.24	A0A4D9EAU6_9SAUR/387-557_[74-89]	A0A4D9EAU6_9SAUR	SVLEDTSEQQLAVYNA	SVLEDTSEQQLAVYNA	16
24.16.seq99714.24	A0A2P5QTP0_GOSBA/12-193_[72-87]	A0A2P5QTP0_GOSBA	CLAEISCIMYCKLTRR	ALAEISAIMYAKLTRR	16
24.16.seq99713.24	A0A2P6QMI8_ROSCH/242-433_[132-147]	A0A2P6QMI8_ROSCH	DALNKVASFSGWHTKN	DALNKVASFSGWHTKN	16
24.16.seq99712.24	A0A059AZD6_EUCGR/7-201_[96-111]	A0A059AZD6_EUCGR	KVEPREVRRGIKAYGG	KVEPREVRRGIKAYGG	16
24.16.seq99711.24	A0A059CT20_EUCGR/27-206_[27-42]	A0A059CT20_EUCGR	AGIRIFRDNEEIRKGE	AGIRIFRDNEEIRKGE	16
24.16.seq99710.24	A0A0D3D957_BRAOL/18-203_[69-84]	A0A0D3D957_BRAOL	LDELVKIMERVDEKKL	LDELVKIMERVDEKKL	16
24.16.seq99709.24	A0A210R0I9_MIZYE/551-689_[101-116]	A0A210R0I9_MIZYE	YRHMNGPLSLLLRSMT	YRHMNGPLSLLLRSMT	16
24.16.seq99708.24	A0A498II40_MALDO/49-216_[118-133]	A0A498II40_MALDO	EEDFKNEIGKVERSYE	EEDFKNEIGKVERSYE	16
24.16.seq99707.24	A0A3Q2UWB5_HAPBU/352-432_[9-24]	A0A3Q2UWB5_HAPBU	DLGFSKDVETFALQTL	DLGFSKDVETFALQTL	16
24.16.seq99706.24	R0K6N6_ANAPL/380-542_[1-16]	R0K6N6_ANAPL	YVLYTKGSGGSSFYHL	YVLYTKGSGGSSFYHL	16
24.16.seq99705.24	A0A059CUN7_EUCGR/13-196_[164-179]	A0A059CUN7_EUCGR	VWAQVNHNQLHVPGNV	VWAQVNHNQLHVPGNV	16
24.16.seq99704.24	TLR13_MOUSE/833-987_[35-50]	TLR13_MOUSE	LHQRDFEPGIDIFENI	LHQRDFEPGIDIFENI	16
24.16.seq99703.24	A0A2J6LC15_LACSA/20-200_[153-168]	A0A2J6LC15_LACSA	CIETVVYTISHRLRPI	AIETVVYTISHRLRPI	16
24.16.seq99702.24	F6HN37_VITVI/18-211_[169-184]	F6HN37_VITVI	KPLNVGKNIVGMDFHL	KPLNVGKNIVGMDFHL	16
24.16.seq99701.24	V4KBN9_EUTSA/13-190_[159-174]	V4KBN9_EUTSA	VSRKLNASPSKDFEDM	VSRKLNASPSKDFEDM	16
24.16.seq99700.24	A0A251PSP9_PRUPE/52-231_[150-165]	A0A251PSP9_PRUPE	ESEVIEEIANRISNIL	ESEVIEEIANRISNIL	16
24.16.seq9970.24	A0A078IFZ0_BRANA/1-66_A0A078IFZ0.1_[9]	A0A078IFZ0_BRANA	NKLMKPSDDFSDFVGI	NKLMKPSDDFSDFVGI	16
24.16.seq997.24	A0A2I4HQ59_JUGRE/22-203_A0A2I4HQ59.1_[5]	A0A2I4HQ59_JUGRE	KYISEELLNAIENSMY	KYISEELLNAIENSMY	16
24.16.seq99699.24	A0A072TZ76_MEDTR/24-202_[150-165]	A0A072TZ76_MEDTR	ASLVETIVEHIQKKLI	ASLVETIVEHIQKKLI	16
24.16.seq99698.24	A0A4P1R5W1_LUPAN/13-188_[134-149]	A0A4P1R5W1_LUPAN	KKWKTALFELSNLSGW	KKWKTALFELSNLSGW	16
24.16.seq99697.24	A0A2K3JVD3_TRIPR/7-156_[2-17]	A0A2K3JVD3_TRIPR	DVFISFRGEDTRQNFT	DVFISFRGEDTRQNFT	16
24.16.seq99696.24	G7JSB4_MEDTR/1557-1673_[70-85]	G7JSB4_MEDTR	QEDMYGEAFHDFLDRI	QEDMYGEAFHDFLDRI	16
24.16.seq99695.24	A0A2R6RGG9_ACTCH/5-192_[107-122]	A0A2R6RGG9_ACTCH	GSFAEAFATHEEKFMA	GSFAEAFATHEEKFMA	16
24.16.seq99694.24	A0A151U274_CAJCA/1-119_[33-48]	A0A151U274_CAJCA	YAFSTWCLEELVNIVR	YAFSTWALEELVNIVR	16
24.16.seq99693.24	A0A1S2Z0C7_CICAR/7-191_[159-174]	A0A1S2Z0C7_CICAR	REIVPITLPVPDNLVG	REIVPITLPVPDNLVG	16
24.16.seq99692.24	A0A2U3Y184_LEPWE/408-589_[20-35]	A0A2U3Y184_LEPWE	FVFKVLPEVLEERCGY	FVFKVLPEVLEERAGY	16
24.16.seq99691.24	G7JMY5_MEDTR/26-226_[10-25]	G7JMY5_MEDTR	EDTRASFTSHLTFSLQ	EDTRASFTSHLTFSLQ	16
24.16.seq99690.24	A0A059B064_EUCGR/32-128_[74-89]	A0A059B064_EUCGR	VKRWGEALVEVPTRVG	VKRWGEALVEVPTRVG	16
24.16.seq9969.24	A0A2P6PKM8_ROSCH/16-195_A0A2P6PKM8.1_[7]	A0A2P6PKM8_ROSCH	DELLKIIQCREEMGQQ	DELLKIIQAREEMGQQ	16
24.16.seq99689.24	R0EUK1_9BRAS/27-202_[116-131]	R0EUK1_9BRAS	KGDEREKKWEEAFNLI	KGDEREKKWEEAFNLI	16
24.16.seq99688.24	A0A2C9WG08_MANES/25-204_[124-139]	A0A2C9WG08_MANES	AEKVNKWRTAVTKISN	AEKVNKWRTAVTKISN	16
24.16.seq99687.24	A0A2I0IL23_PUNGR/10-92_[39-54]	A0A2I0IL23_PUNGR	SVGQQINKILLAIENS	SVGQQINKILLAIENS	16
24.16.seq99686.24	A0A059AW80_EUCGR/12-191_[38-53]	A0A059AW80_EUCGR	MRKGEEIRLALMKAIE	MRKGEEIRLALMKAIE	16
24.16.seq99685.24	A0A2K3N715_TRIPR/36-217_[107-122]	A0A2K3N715_TRIPR	GEFGTSFQNALNRLLK	GEFGTSFQNALNRLLK	16
24.16.seq99684.24	H2Y1U4_CIOIN/189-268_[34-49]	H2Y1U4_CIOIN	LVDEDNLLPRLEYSDL	LVDEDNLLPRLEYSDL	16
24.16.seq99683.24	A0A251UUE5_HELAN/19-200_[105-120]	A0A251UUE5_HELAN	QKGDFEIAFAQQEAQN	QKGDFEIAFAQQEAQN	16
24.16.seq99682.24	A0A1R3GIT5_9ROSI/17-231_[132-147]	A0A1R3GIT5_9ROSI	LQQVTVLDEQEVEKLK	LQQVTVLDEQEVEKLK	16
24.16.seq99681.24	C3ZSY6_BRAFL/2-160_[12-27]	C3ZSY6_BRAFL	IRWVQQELIPHLEEVE	IRWVQQELIPHLEEVE	16
24.16.seq99680.24	A0A091FV07_CORBR/749-898_[18-33]	A0A091FV07_CORBR	NFVSLEKNNHFEIRFC	NFVSLEKNNHFEIRFA	16
24.16.seq9968.24	A0A2P6PKM8_ROSCH/16-195_A0A2P6PKM8.1_[6]	A0A2P6PKM8_ROSCH	SPNYASSSWCLDELLK	SPNYASSSWALDELLK	16
24.16.seq99679.24	V4LR44_EUTSA/14-191_[138-153]	V4LR44_EUTSA	AGEHSQNWDNEAEMIE	AGEHSQNWDNEAEMIE	16
24.16.seq99678.24	G5AZF0_HETGA/359-516_[126-141]	G5AZF0_HETGA	GESLSYNSRFWKNLLY	GESLSYNSRFWKNLLY	16
24.16.seq99677.24	A0A2P5ESH6_TREOI/1-178_[146-161]	A0A2P5ESH6_TREOI	ATFVSDIVEELSSKVS	ATFVSDIVEELSSKVS	16
24.16.seq99676.24	A0A1S2Y6X7_CICAR/7-185_[5-20]	A0A1S2Y6X7_CICAR	LSFRGEDTRTSFTGSL	LSFRGEDTRTSFTGSL	16
24.16.seq99675.24	A0A1U8HUH9_GOSHI/11-194_[32-47]	A0A1U8HUH9_GOSHI	FFDEHTLEIGEELLPA	FFDEHTLEIGEELLPA	16
24.16.seq99674.24	A0A498IBJ1_MALDO/21-170_[0-15]	A0A498IBJ1_MALDO	HYDVFLSFRGEETRKT	HYDVFLSFRGEETRKT	16
24.16.seq99673.24	A0A482VEU1_9CUCU/112-217_[19-34]	A0A482VEU1_9CUCU	LDTMEKEYGMKFCVKD	LDTMEKEYGMKFAVKD	16
24.16.seq99672.24	G3NKE5_GASAC/421-571_[24-39]	G3NKE5_GASAC	VLENELGFSVCIFDRD	VLENELGFSVAIFDRD	16
24.16.seq99671.24	R7T582_CAPTE/372-520_[95-110]	R7T582_CAPTE	GNMLRSLTCIVWPADG	GNMLRSLTAIVWPADG	16
24.16.seq99670.24	A0A151TFY2_CAJCA/14-216_[129-144]	A0A151TFY2_CAJCA	WREALREAANYSGWDC	WREALREAANYSGWDA	16
24.16.seq9967.24	A0A2P6PKM8_ROSCH/16-195_A0A2P6PKM8.1_[5]	A0A2P6PKM8_ROSCH	KSISSELLKAIEESKF	KSISSELLKAIEESKF	16
24.16.seq99669.24	A0A078GJK5_BRANA/11-188_[99-114]	A0A078GJK5_BRANA	SYVRKQTRDFGKVFNN	SYVRKQTRDFGKVFNN	16
24.16.seq99668.24	A0A2P6PJ35_ROSCH/11-201_[116-131]	A0A2P6PJ35_ROSCH	RPQVDVEVREYEEAYG	RPQVDVEVREYEEAYG	16
24.16.seq99667.24	F6PYC2_XENTR/650-796_[120-135]	F6PYC2_XENTR	TYLEWPSEQNRQHFFW	TYLEWPSEQNRQHFFW	16
24.16.seq99666.24	A0A445DCW7_ARAHY/20-200_[141-156]	A0A445DCW7_ARAHY	SNWDSERFENEAILVE	SNWDSERFENEAILVE	16
24.16.seq99665.24	A0A0R0K363_SOYBN/13-193_[28-43]	A0A0R0K363_SOYBN	GIVAFKDESRAPDQAI	GIVAFKDESRAPDQAI	16
24.16.seq99664.24	A0A2J6M0Z5_LACSA/14-199_[129-144]	A0A2J6M0Z5_LACSA	LKESADLSGWELKKTA	LKESADLSGWELKKTA	16
24.16.seq99663.24	F6SDW8_XENTR/784-936_[19-34]	F6SDW8_XENTR	MLPVLETSALRLCLHH	MLPVLETSALRLALHH	16
24.16.seq99662.24	F6I3U5_VITVI/24-141_[97-112]	F6I3U5_VITVI	EKKVQRWRVSLIEASN	EKKVQRWRVSLIEASN	16
24.16.seq99661.24	A0A0D3DFN6_BRAOL/6-194_[18-33]	A0A0D3DFN6_BRAOL	IKHHLKDSNVNVFTDS	IKHHLKDSNVNVFTDS	16
24.16.seq99660.24	A0A072UJ62_MEDTR/17-197_[105-120]	A0A072UJ62_MEDTR	QTGSYGEHLTKHRKNF	QTGSYGEHLTKHRKNF	16
24.16.seq9966.24	A0A2P6PKM8_ROSCH/16-195_A0A2P6PKM8.1_[4]	A0A2P6PKM8_ROSCH	DKSLERGKSISSELLK	DKSLERGKSISSELLK	16
24.16.seq99659.24	V4KP15_EUTSA/8-188_[139-154]	V4KP15_EUTSA	GHDSNEQQNDSDLVEE	GHDSNEQQNDSDLVEE	16
24.16.seq99658.24	A0A445BP17_ARAHY/17-196_[73-88]	A0A445BP17_ARAHY	RELVEIMECKKKNEQV	RELVEIMEAKKKNEQV	16
24.16.seq99657.24	D7LI65_ARALL/7-198_[153-168]	D7LI65_ARALL	KHIVKEVLRIITQQEG	KHIVKEVLRIITQQEG	16
24.16.seq99656.24	A0A210PZ15_MIZYE/94-257_[103-118]	A0A210PZ15_MIZYE	NDTMDPNLKLILRCVT	NDTMDPNLKLILRAVT	16
24.16.seq99655.24	A0A0Q3M4F2_AMAAE/391-556_[42-57]	A0A0Q3M4F2_AMAAE	DLPGEAVISIADEKIH	DLPGEAVISIADEKIH	16
24.16.seq99654.24	A0A2I4HQR8_JUGRE/27-205_[137-152]	A0A2I4HQR8_JUGRE	ADLSGLHLKINENESE	ADLSGLHLKINENESE	16
24.16.seq99653.24	A0A0S3RJN2_PHAAN/14-206_[164-179]	A0A0S3RJN2_PHAAN	KIRRSIAPKPLYTGEN	KIRRSIAPKPLYTGEN	16
24.16.seq99652.24	B9RM35_RICCO/9-192_[140-155]	B9RM35_RICCO	NLSGWDTQNRHESELI	NLSGWDTQNRHESELI	16
24.16.seq99651.24	G3W1C1_SARHA/365-529_[138-153]	G3W1C1_SARHA	WKNLRYLMPAKTAKSI	WKNLRYLMPAKTAKSI	16
24.16.seq99650.24	A0A2P5BRY7_PARAD/16-208_[157-172]	A0A2P5BRY7_PARAD	FSRNDSELVETIVKDV	FSRNDSELVETIVKDV	16
24.16.seq9965.24	A0A2P6PKM8_ROSCH/16-195_A0A2P6PKM8.1_[3]	A0A2P6PKM8_ROSCH	LGQKGIVTFRDDKSLE	LGQKGIVTFRDDKSLE	16
24.16.seq99649.24	A0A2P6Q8R8_ROSCH/15-194_[14-29]	A0A2P6Q8R8_ROSCH	NTFTSHLYAALCQEKI	NTFTSHLYAALAQEKI	16
24.16.seq99648.24	A0A0A0LII9_CUCSA/19-195_[144-159]	A0A0A0LII9_CUCSA	IRNEADLIQVIVKEVS	IRNEADLIQVIVKEVS	16
24.16.seq99647.24	A0A2K3MX27_TRIPR/18-161_[107-122]	A0A2K3MX27_TRIPR	DSYGKAIAKHKNQFQN	DSYGKAIAKHKNQFQN	16
24.16.seq99646.24	M1B7J7_SOLTU/1-71_[21-36]	M1B7J7_SOLTU	HVRNQRESSAETFAQH	HVRNQRESSAETFAQH	16
24.16.seq99645.24	M9NJN5_ANAPL/649-812_[146-161]	M9NJN5_ANAPL	LPMSFEGNEEENDVTF	LPMSFEGNEEENDVTF	16
24.16.seq99644.24	G7J1L8_MEDTR/19-202_[166-181]	G7J1L8_MEDTR	EVLRKLENTFLPTTEF	EVLRKLENTFLPTTEF	16
24.16.seq99643.24	A0A078ITG0_BRANA/8-191_[156-171]	A0A078ITG0_BRANA	LIANEISHLISNKPNN	LIANEISHLISNKPNN	16
24.16.seq99642.24	A0A078IZS8_BRANA/12-189_[129-144]	A0A078IZS8_BRANA	QALKEVAGIAGYHSSN	QALKEVAGIAGYHSSN	16
24.16.seq99641.24	G3IMP6_CRIGR/625-791_[116-131]	G3IMP6_CRIGR	KQVHLEWPKDRRKRGL	KQVHLEWPKDRRKRGL	16
24.16.seq99640.24	A0A1U7ZBH9_NELNU/33-211_[125-140]	A0A1U7ZBH9_NELNU	MKVLRWETSLQEAANL	MKVLRWETSLQEAANL	16
24.16.seq9964.24	A0A3P9Q5J7_POERE/366-523_A0A3P9Q5J7.1_[7]	A0A3P9Q5J7_POERE	AVLSAIHTSLVERKTR	AVLSAIHTSLVERKTR	16
24.16.seq99639.24	A0A444WVV8_ARAHY/17-197_[104-119]	A0A444WVV8_ARAHY	KQTGTYGEALAVHENK	KQTGTYGEALAVHENK	16
24.16.seq99638.24	A0A482XDG8_LAOST/906-1066_[7-22]	A0A482XDG8_LAOST	YSHHDEDFVIKQLVRK	YSHHDEDFVIKQLVRK	16
24.16.seq99637.24	A0A2R6RGG9_ACTCH/5-192_[134-149]	A0A2R6RGG9_ACTCH	KVERWRTALREVAKLR	KVERWRTALREVAKLR	16
24.16.seq99636.24	A0A067FFF9_CITSI/11-157_[111-126]	A0A067FFF9_CITSI	PFVMHEGQFQVHPENV	PFVMHEGQFQVHPENV	16
24.16.seq99635.24	A0A3Q1IQU4_ANATE/372-535_[104-119]	A0A3Q1IQU4_ANATE	PSSGSVPEALKLLGET	PSSGSVPEALKLLGET	16
24.16.seq99634.24	A0A498K2P0_MALDO/23-145_[100-115]	A0A498K2P0_MALDO	DVRNQNGCFGPGTVLA	DVRNQNGAFGPGTVLA	16
24.16.seq99633.24	A0A2K3L864_TRIPR/14-193_[164-179]	A0A2K3L864_TRIPR	KELSNTPMVVSEFAVG	KELSNTPMVVSEFAVG	16
24.16.seq99632.24	A0A398ANN1_BRACM/565-769_[163-178]	A0A398ANN1_BRACM	FISDVLGSRENEAEMI	FISDVLGSRENEAEMI	16
24.16.seq99631.24	A0A2K3KVC5_TRIPR/1-103_[41-56]	A0A2K3KVC5_TRIPR	ENMERLYQWKIALNQA	ENMERLYQWKIALNQA	16
24.16.seq99630.24	V4L9E0_EUTSA/20-173_[128-143]	V4L9E0_EUTSA	IDFLCLSSTSNDLNGL	IDFLALSSTSNDLNGL	16
24.16.seq9963.24	A0A3P9Q5J7_POERE/366-523_A0A3P9Q5J7.1_[5]	A0A3P9Q5J7_POERE	QAIAEAVLDCIEQSRA	QAIAEAVLDAIEQSRA	16
24.16.seq99629.24	A0A2C9K3S3_BIOGL/1-116_[62-77]	A0A2C9K3S3_BIOGL	GEEEPSSSKKVERFWK	GEEEPSSSKKVERFWK	16
24.16.seq99628.24	A0A2G3C843_CAPCH/12-171_[19-34]	A0A2G3C843_CAPCH	QLYKRLEDMGINVFKP	QLYKRLEDMGINVFKP	16
24.16.seq99627.24	D7LI65_ARALL/7-198_[131-146]	D7LI65_ARALL	LMSMASTMGFYLDEYS	LMSMASTMGFYLDEYS	16
24.16.seq99626.24	A0A498IR47_MALDO/6-186_[115-130]	A0A498IR47_MALDO	AEHEQRFKDNIHKVRA	AEHEQRFKDNIHKVRA	16
24.16.seq99625.24	D7KTD7_ARALL/1-147_[68-83]	D7KTD7_ARALL	SDVRKQTGDIWKVFKK	SDVRKQTGDIWKVFKK	16
24.16.seq99624.24	A0A3Q0H611_ALLSI/417-576_[99-114]	A0A3Q0H611_ALLSI	YKAIRQSKVKELQRAK	YKAIRQSKVKELQRAK	16
24.16.seq99623.24	I3M3P1_ICTTR/382-562_[129-144]	I3M3P1_ICTTR	TGDLTESSQCAKTKFW	TGDLTESSQAAKTKFW	16
24.16.seq99622.24	W4XKB9_STRPU/16-162_[8-23]	W4XKB9_STRPU	DWARERLLPTLEERLP	DWARERLLPTLEERLP	16
24.16.seq99621.24	A0A2Y9MHX7_DELLE/640-795_[73-88]	A0A2Y9MHX7_DELLE	YELYFAHHNLFSEGSN	YELYFAHHNLFSEGSN	16
24.16.seq99620.24	A0A2I4GEG8_JUGRE/47-232_[134-149]	A0A2I4GEG8_JUGRE	AFRKVGNIAGEHIHDR	AFRKVGNIAGEHIHDR	16
24.16.seq9962.24	A0A3P9Q5J7_POERE/366-523_A0A3P9Q5J7.1_[4]	A0A3P9Q5J7_POERE	DRDVLPGQAIAEAVLD	DRDVLPGQAIAEAVLD	16
24.16.seq99619.24	A0A3Q0FC57_VIGRR/13-208_[180-195]	A0A3Q0FC57_VIGRR	HLEDLFRTIKNKSTEF	HLEDLFRTIKNKSTEF	16
24.16.seq99618.24	A0A151TFI9_CAJCA/14-205_[100-115]	A0A151TFI9_CAJCA	CDVRYQKGSYAEALAK	ADVRYQKGSYAEALAK	16
24.16.seq99617.24	A0A0D3E3Z9_BRAOL/12-89_[15-30]	A0A0D3E3Z9_BRAOL	CARKNLTDEEKQKWSK	AARKNLTDEEKQKWSK	16
24.16.seq99616.24	A0A3P8Y8E5_ESOLU/437-548_[1-16]	A0A3P8Y8E5_ESOLU	RSCYFQLGKDIVENIT	RSAYFQLGKDIVENIT	16
24.16.seq99615.24	A0A078I3B5_BRANA/30-208_[11-26]	A0A078I3B5_BRANA	DVRKTFLSHVLKEFRS	DVRKTFLSHVLKEFRS	16
24.16.seq99614.24	R0F1F6_9BRAS/15-216_[160-175]	R0F1F6_9BRAS	IQKSIENMAVKRNQEI	IQKSIENMAVKRNQEI	16
24.16.seq99613.24	A0A371ICW6_MUCPR/12-192_[131-146]	A0A371ICW6_MUCPR	FALKKASGLSGFHYPT	FALKKASGLSGFHYPT	16
24.16.seq99612.24	A0A059D3X0_EUCGR/38-222_[148-163]	A0A059D3X0_EUCGR	KFANGHEGELVEEVVK	KFANGHEGELVEEVVK	16
24.16.seq99611.24	A0A1S3EAV3_CICAR/538-735_[154-169]	A0A1S3EAV3_CICAR	DIKNIVQHVTRLLDRT	DIKNIVQHVTRLLDRT	16
24.16.seq99610.24	A0A3Q3LJ36_9TELE/714-884_[124-139]	A0A3Q3LJ36_9TELE	LVWPEDPQDLGWFYER	LVWPEDPQDLGWFYER	16
24.16.seq9961.24	A0A3Q3VRP4_MOLML/643-797_A0A3Q3VRP4.1_[9]	A0A3Q3VRP4_MOLML	AALQGDLPYAQDTEHE	AALQGDLPYAQDTEHE	16
24.16.seq99609.24	K7GKR2_PIG/640-795_[97-112]	K7GKR2_PIG	SIPQYSIPSSYHKLKA	SIPQYSIPSSYHKLKA	16
24.16.seq99608.24	A0A398AHN5_BRACM/65-219_[17-32]	A0A398AHN5_BRACM	SVDFRRKRIAAFVNCD	SVDFRRKRIAAFVNAD	16
24.16.seq99607.24	A0A2K3NAD8_TRIPR/349-532_[129-144]	A0A2K3NAD8_TRIPR	QKWRSALFEVAGMFGK	QKWRSALFEVAGMFGK	16
24.16.seq99606.24	A0A2I4BGS2_9TELE/769-882_[24-39]	A0A2I4BGS2_9TELE	NENNCRFCLEDRDSIL	NENNARFALEDRDSIL	16
24.16.seq99605.24	A0A4P1RJZ4_LUPAN/14-193_[119-134]	A0A4P1RJZ4_LUPAN	KFAANKGKVQKWRDAL	KFAANKGKVQKWRDAL	16
24.16.seq99604.24	A0A2R6RGD8_ACTCH/17-206_[138-153]	A0A2R6RGD8_ACTCH	WRKALTEVEINLGGKV	WRKALTEVEINLGGKV	16
24.16.seq99603.24	E7FGC6_DANRE/366-545_[18-33]	E7FGC6_DANRE	MTFALHFLPSVLEDLY	MTFALHFLPSVLEDLY	16
24.16.seq99602.24	A0A2I0HZ80_PUNGR/1-98_[52-67]	A0A2I0HZ80_PUNGR	ALTEVGSLSGWDLTNS	ALTEVGSLSGWDLTNS	16
24.16.seq99601.24	A0A498KLX9_MALDO/16-188_[7-22]	A0A498KLX9_MALDO	FRRIDTGKSFVSHLLR	FRRIDTGKSFVSHLLR	16
24.16.seq99600.24	A0A1S3BZT4_CUCME/15-194_[2-17]	A0A1S3BZT4_CUCME	DVFLNFRGEDTRSSFT	DVFLNFRGEDTRSSFT	16
24.16.seq9960.24	A0A3Q3VRP4_MOLML/643-797_A0A3Q3VRP4.1_[7]	A0A3Q3VRP4_MOLML	ELYFASHERLAQGSDS	ELYFASHERLAQGSDS	16
24.16.seq996.24	A0A2I4HQ59_JUGRE/22-203_A0A2I4HQ59.1_[4]	A0A2I4HQ59_JUGRE	DKELERGKYISEELLN	DKELERGKYISEELLN	16
24.16.seq99599.24	D7KV07_ARALL/159-329_[117-132]	D7KV07_ARALL	EYRFDKPRIERWKEAL	EYRFDKPRIERWKEAL	16
24.16.seq99598.24	A0A498JX90_MALDO/62-252_[117-132]	A0A498JX90_MALDO	KRFKGNDKVHKWRAAL	KRFKGNDKVHKWRAAL	16
24.16.seq99597.24	A0A445HPN0_GLYSO/16-142_[95-110]	A0A445HPN0_GLYSO	EEVINILSHTQILSLG	EEVINILSHTQILSLG	16
24.16.seq99596.24	A0A2I4HUH0_JUGRE/24-206_[107-122]	A0A2I4HUH0_JUGRE	RGTFAEAFAAHEKDPN	RGTFAEAFAAHEKDPN	16
24.16.seq99595.24	A0A2I4FFD6_JUGRE/1-84_[4-19]	A0A2I4FFD6_JUGRE	PSDVRNQKESFGEALA	PSDVRNQKESFGEALA	16
24.16.seq99594.24	A0A445AK74_ARAHY/11-203_[99-114]	A0A445AK74_ARAHY	PAELRHQRGTIGSDLQ	PAELRHQRGTIGSDLQ	16
24.16.seq99593.24	A0A2T7NU83_POMCA/325-431_[6-21]	A0A2T7NU83_POMCA	SYCKADSNFILTSVLP	SYAKADSNFILTSVLP	16
24.16.seq99592.24	A0A445H0G1_GLYSO/7-184_[145-160]	A0A445H0G1_GLYSO	VSKLSGWLYNDRRSQY	VSKLSGWLYNDRRSQY	16
24.16.seq99591.24	H0V0B5_CAVPO/397-569_[126-141]	H0V0B5_CAVPO	LQWCGDSEKQSQSART	LQWAGDSEKQSQSART	16
24.16.seq99590.24	H9G4B6_ANOCA/408-580_[140-155]	H9G4B6_ANOCA	LPLRSLSAVAGATWNE	LPLRSLSAVAGATWNE	16
24.16.seq9959.24	A0A3Q3VRP4_MOLML/643-797_A0A3Q3VRP4.1_[5]	A0A3Q3VRP4_MOLML	KTIIENIITCVQKSRR	KTIIENIITAVQKSRR	16
24.16.seq99589.24	L5L252_PTEAL/423-566_[112-127]	L5L252_PTEAL	RKMMNTKTYLEWPTDE	RKMMNTKTYLEWPTDE	16
24.16.seq99588.24	A0A0S3RJB3_PHAAN/3-172_[147-162]	A0A0S3RJB3_PHAAN	RCQYEYEYEFIERIVQ	RAQYEYEYEFIERIVQ	16
24.16.seq99587.24	A0A2J6M418_LACSA/24-203_[65-80]	A0A2J6M418_LACSA	NYADSSWCLHELAHIM	NYADSSWALHELAHIM	16
24.16.seq99586.24	H3A000_LATCH/802-958_[111-126]	H3A000_LATCH	RLRKIVRKKTYLKWPS	RLRKIVRKKTYLKWPS	16
24.16.seq99585.24	A0A498IRQ0_MALDO/72-249_[144-159]	A0A498IRQ0_MALDO	LDGGCNLKEIPSDIRN	LDGGANLKEIPSDIRN	16
24.16.seq99584.24	A0A0R0KY80_SOYBN/24-203_[129-144]	A0A0R0KY80_SOYBN	WRSALTKAANLAGWDS	WRSALTKAANLAGWDS	16
24.16.seq99583.24	A0A2P5AB34_PARAD/31-183_[111-126]	A0A2P5AB34_PARAD	EAFARHELNLKDEMER	EAFARHELNLKDEMER	16
24.16.seq99582.24	A0A1S3V1W0_VIGRR/11-190_[148-163]	A0A1S3V1W0_VIGRR	YEHELIKKIVERVIRF	YEHELIKKIVERVIRF	16
24.16.seq99581.24	A0A151UD89_CAJCA/1-97_[68-83]	A0A151UD89_CAJCA	GENTVSKWRGAFKKIG	GENTVSKWRGAFKKIG	16
24.16.seq99580.24	V3ZZ14_LOTGI/297-426_[111-126]	V3ZZ14_LOTGI	INCSREGLSEQDKTVL	INASREGLSEQDKTVL	16
24.16.seq9958.24	A0A3Q3VRP4_MOLML/643-797_A0A3Q3VRP4.1_[4]	A0A3Q3VRP4_MOLML	EKNFVPGKTIIENIIT	EKNFVPGKTIIENIIT	16
24.16.seq99579.24	A0A2U1MT98_ARTAN/15-204_[2-17]	A0A2U1MT98_ARTAN	DVFLSFRGVDTRKKFV	DVFLSFRGVDTRKKFV	16
24.16.seq99578.24	A0A383ZAJ5_BALAS/374-535_[110-125]	A0A383ZAJ5_BALAS	QSLKLLKSHRILKWQA	QSLKLLKSHRILKWQA	16
24.16.seq99577.24	A0A2P6S9A1_ROSCH/11-196_[143-158]	A0A2P6S9A1_ROSCH	VANLSGWDSKNYQHES	VANLSGWDSKNYQHES	16
24.16.seq99576.24	A0A067JYD2_JATCU/14-194_[128-143]	A0A067JYD2_JATCU	DRWIIALTQAANLSGW	DRWIIALTQAANLSGW	16
24.16.seq99575.24	A0A078GLG6_BRANA/358-525_[145-160]	A0A078GLG6_BRANA	ATDVSNKLISSVPSSD	ATDVSNKLISSVPSSD	16
24.16.seq99574.24	A0A2J6MEU7_LACSA/21-230_[167-182]	A0A2J6MEU7_LACSA	LVQEMERFLICEESPD	LVQEMERFLIAEESPD	16
24.16.seq99573.24	A0A2P6PB47_ROSCH/17-198_[165-180]	A0A2P6PB47_ROSCH	TFMPANKSSQIENGKV	TFMPANKSSQIENGKV	16
24.16.seq99572.24	A0A2U1KVZ5_ARTAN/4-163_[138-153]	A0A2U1KVZ5_ARTAN	IQDISLELRFIDSSFD	IQDISLELRFIDSSFD	16
24.16.seq99571.24	A0A251QW42_PRUPE/54-215_[96-111]	A0A251QW42_PRUPE	IDPSHVRKQKGTYALE	IDPSHVRKQKGTYALE	16
24.16.seq99570.24	A0A1U7X4Z1_NICSY/91-280_[15-30]	A0A1U7X4Z1_NICSY	TFTGHLYEGLRNRGIF	TFTGHLYEGLRNRGIF	16
24.16.seq9957.24	A0A3Q3VRP4_MOLML/643-797_A0A3Q3VRP4.1_[3]	A0A3Q3VRP4_MOLML	GPSGGLCMCHHEKNFV	GPSGGLAMAHHEKNFV	16
24.16.seq99569.24	W8W3N9_SALSA/797-963_[144-159]	W8W3N9_SALSA	RALRSGSSRFEEEDEG	RALRSGSSRFEEEDEG	16
24.16.seq99568.24	A0A175YJH9_DAUCS/18-199_[5-20]	A0A175YJH9_DAUCS	LSFRGEDTRDTITQDL	LSFRGEDTRDTITQDL	16
24.16.seq99567.24	Q2HUD1_MEDTR/19-198_[30-45]	Q2HUD1_MEDTR	TTFKDDKDLERGQVIS	TTFKDDKDLERGQVIS	16
24.16.seq99566.24	A0A072TL00_MEDTR/10-187_[69-84]	A0A072TL00_MEDTR	SSWCLNELVHILHCSH	SSWALNELVHILHASH	16
24.16.seq99565.24	A0A2K3JQB0_TRIPR/9-153_[13-28]	A0A2K3JQB0_TRIPR	RDNFTSHLYAELRRKN	RDNFTSHLYAELRRKN	16
24.16.seq99564.24	A0A0P7VQF4_SCLFO/138-296_[122-137]	A0A0P7VQF4_SCLFO	AITWKGSRSAHHSSAF	AITWKGSRSAHHSSAF	16
24.16.seq99563.24	S4S1Q7_PETMA/615-770_[4-19]	S4S1Q7_PETMA	FVSYSQYDAIWVMEKL	FVSYSQYDAIWVMEKL	16
24.16.seq99562.24	V7APE3_PHAVU/20-217_[36-51]	V7APE3_PHAVU	PNAHNPLHIQQPVLNL	PNAHNPLHIQQPVLNL	16
24.16.seq99561.24	A0A371EQP3_MUCPR/37-216_[161-176]	A0A371EQP3_MUCPR	IQKLNHIHPTDVKEAL	IQKLNHIHPTDVKEAL	16
24.16.seq99560.24	A0A2I4F3T2_JUGRE/26-213_[69-84]	A0A2I4F3T2_JUGRE	SRWCLIELAQIVECMR	SRWALIELAQIVEAMR	16
24.16.seq9956.24	A0A2J6LJ56_LACSA/19-172_A0A2J6LJ56.1_[11]	A0A2J6LJ56_LACSA	IDGWIQALAEVADIKG	IDGWIQALAEVADIKG	16
24.16.seq99559.24	A0A059A985_EUCGR/15-206_[124-139]	A0A059A985_EUCGR	RDRALRWKTALTKAGN	RDRALRWKTALTKAGN	16
24.16.seq99558.24	A0A2U1MNE6_ARTAN/14-191_[39-54]	A0A2U1MNE6_ARTAN	EEGKMISEQLIKSIEN	EEGKMISEQLIKSIEN	16
24.16.seq99557.24	A0A3B5AHL9_9TELE/403-562_[100-115]	A0A3B5AHL9_9TELE	SLMEADPPLPTLVRKA	SLMEADPPLPTLVRKA	16
24.16.seq99556.24	A0A2I4FW09_JUGRE/36-214_[146-161]	A0A2I4FW09_JUGRE	EKNGRNESKFIEKIVQ	EKNGRNESKFIEKIVQ	16
24.16.seq99555.24	A0A2P6RGK3_ROSCH/22-202_[157-172]	A0A2P6RGK3_ROSCH	IVRVIQNKLGRVPLSD	IVRVIQNKLGRVPLSD	16
24.16.seq99554.24	F7FGE0_ORNAN/44-204_[8-23]	F7FGE0_ORNAN	QRGNQEEDIFVLEILP	QRGNQEEDIFVLEILP	16
24.16.seq99553.24	G7KJ43_MEDTR/10-204_[129-144]	G7KJ43_MEDTR	RLQQWKEALSQAANLS	RLQQWKEALSQAANLS	16
24.16.seq99552.24	VAP14_ARATH/357-523_[17-32]	VAP14_ARATH	VGFLVKAMRLEKINVF	VGFLVKAMRLEKINVF	16
24.16.seq99551.24	A0A2U3Z4Z0_LEPWE/1168-1328_[128-143]	A0A2U3Z4Z0_LEPWE	QPRGQRAFWAQLGTAL	QPRGQRAFWAQLGTAL	16
24.16.seq99550.24	A0A445KEU5_GLYSO/407-587_[164-179]	A0A445KEU5_GLYSO	RIVKLVSSKIEQDPFH	RIVKLVSSKIEQDPFH	16
24.16.seq9955.24	A0A2J6LJ56_LACSA/19-172_A0A2J6LJ56.1_[9]	A0A2J6LJ56_LACSA	RRQMQIKRIQWGQKID	RRQMQIKRIQWGQKID	16
24.16.seq99549.24	A0A2I4GEG8_JUGRE/47-232_[147-162]	A0A2I4GEG8_JUGRE	HDRYESTIIQQISGII	HDRYESTIIQQISGII	16
24.16.seq99548.24	A0A059CLT0_EUCGR/8-151_[127-142]	A0A059CLT0_EUCGR	LFDRREAELIKELVRQ	LFDRREAELIKELVRQ	16
24.16.seq99547.24	A0A0S3RJH2_PHAAN/172-379_[106-121]	A0A0S3RJH2_PHAAN	KNTYHQAMAAHEQRYG	KNTYHQAMAAHEQRYG	16
24.16.seq99546.24	A5X387_ICTPU/793-957_[137-152]	A5X387_ICTPU	WTQLKRALRSSNSRSQ	WTQLKRALRSSNSRSQ	16
24.16.seq99545.24	G3HNY3_CRIGR/798-954_[140-155]	G3HNY3_CRIGR	NALGNETVAKEDAHLT	NALGNETVAKEDAHLT	16
24.16.seq99544.24	B4MLK0_DROWI/684-839_[110-125]	B4MLK0_DROWI	YLMDVKTYIKWPAGKG	YLMDVKTYIKWPAGKG	16
24.16.seq99543.24	V4KHQ3_EUTSA/52-236_[117-132]	V4KHQ3_EUTSA	VGKTEKEKQRWREALT	VGKTEKEKQRWREALT	16
24.16.seq99542.24	A0A2J6LZH9_LACSA/19-198_[130-145]	A0A2J6LZH9_LACSA	ALVDASNLSGWETKQI	ALVDASNLSGWETKQI	16
24.16.seq99541.24	A0A078HWT0_BRANA/11-189_[128-143]	A0A078HWT0_BRANA	RQALQIVTQIAGYHTS	RQALQIVTQIAGYHTS	16
24.16.seq99540.24	A0A3N7GED0_POPTR/45-225_[141-156]	A0A3N7GED0_POPTR	GWTLGESEPESEFIEK	GWTLGESEPESEFIEK	16
24.16.seq9954.24	A0A2J6LJ56_LACSA/19-172_A0A2J6LJ56.1_[7]	A0A2J6LJ56_LACSA	NELVLILEQRMACNHI	NELVLILEQRMAANHI	16
24.16.seq99539.24	D7KB25_ARALL/12-187_[21-36]	D7KB25_ARALL	RNQFNQNGITMFDDNG	RNQFNQNGITMFDDNG	16
24.16.seq99538.24	A0A251TSV1_HELAN/12-202_[21-36]	A0A251TSV1_HELAN	YVALVNKGIITYKDDE	YVALVNKGIITYKDDE	16
24.16.seq99537.24	H9GNF8_ANOCA/804-958_[113-128]	H9GNF8_ANOCA	RKLIKQESYLTWPEEP	RKLIKQESYLTWPEEP	16
24.16.seq99536.24	A0A444XYP4_ARAHY/44-238_[169-184]	A0A444XYP4_ARAHY	SARLPPLRLQMKDVVG	SARLPPLRLQMKDVVG	16
24.16.seq99535.24	A0A151TFI9_CAJCA/14-205_[132-147]	A0A151TFI9_CAJCA	VLQAAANLSGWHFKQG	VLQAAANLSGWHFKQG	16
24.16.seq99534.24	W4Z9J0_STRPU/738-887_[130-145]	W4Z9J0_STRPU	EYFWNELILTLQRDNM	EYFWNELILTLQRDNM	16
24.16.seq99533.24	A0A0D3AUK6_BRAOL/15-180_[8-23]	A0A0D3AUK6_BRAOL	SGADVRVTFLSHFRKE	SGADVRVTFLSHFRKE	16
24.16.seq99532.24	A0A2P6QPL4_ROSCH/25-204_[143-158]	A0A2P6QPL4_ROSCH	KDGEYESKFIDKIVGE	KDGEYESKFIDKIVGE	16
24.16.seq99531.24	A0A1U8NGI5_GOSHI/17-199_[108-123]	A0A1U8NGI5_GOSHI	GSFGDAIANHEENLKH	GSFGDAIANHEENLKH	16
24.16.seq99530.24	V7ATI6_PHAVU/13-199_[100-115]	V7ATI6_PHAVU	HVRKLSGSFDKSFAKH	HVRKLSGSFDKSFAKH	16
24.16.seq9953.24	A0A2J6LJ56_LACSA/19-172_A0A2J6LJ56.1_[6]	A0A2J6LJ56_LACSA	SKNYANSSWCLNELVL	SKNYANSSWALNELVL	16
24.16.seq99529.24	V4KGM7_EUTSA/13-195_[21-36]	V4KGM7_EUTSA	YEALNEKEKIRVFFDN	YEALNEKEKIRVFFDN	16
24.16.seq99528.24	A0A059C5E3_EUCGR/10-191_[13-28]	A0A059C5E3_EUCGR	RNNFLGHLYKALNQNG	RNNFLGHLYKALNQNG	16
24.16.seq99527.24	A0A2U1NJW6_ARTAN/128-312_[120-135]	A0A2U1NJW6_ARTAN	EAAQKWRDALKEAADL	EAAQKWRDALKEAADL	16
24.16.seq99526.24	G7LGU7_MEDTR/11-205_[148-163]	G7LGU7_MEDTR	KGIYEFQYIYEIIQEV	KGIYEFQYIYEIIQEV	16
24.16.seq99525.24	A0A067JE77_JATCU/17-185_[71-86]	A0A067JE77_JATCU	WCLDELEKIIQCKETK	WALDELEKIIQAKETK	16
24.16.seq99524.24	A0A072UT07_MEDTR/30-216_[137-152]	A0A072UT07_MEDTR	KFMTWVASISKATIYT	KFMTWVASISKATIYT	16
24.16.seq99523.24	G1MJH0_AILME/629-780_[128-143]	G1MJH0_AILME	TQQEGFWLNLRTAISF	TQQEGFWLNLRTAISF	16
24.16.seq99522.24	A0A2U1KU29_ARTAN/16-206_[22-37]	A0A2U1KU29_ARTAN	KALEDANIKTFYDDTE	KALEDANIKTFYDDTE	16
24.16.seq99521.24	A0A0D3AJR6_BRAOL/15-190_[38-53]	A0A0D3AJR6_BRAOL	ERGESVGPLLVGAIRQ	ERGESVGPLLVGAIRQ	16
24.16.seq99520.24	K7GFU7_PELSI/390-553_[9-24]	K7GFU7_PELSI	GVRGIYALDNFVLRIL	GVRGIYALDNFVLRIL	16
24.16.seq9952.24	A0A2J6LJ56_LACSA/19-172_A0A2J6LJ56.1_[5]	A0A2J6LJ56_LACSA	QDLKPEMESAIKESRA	QDLKPEMESAIKESRA	16
24.16.seq99519.24	A0A2P6QIR1_ROSCH/22-205_[155-170]	A0A2P6QIR1_ROSCH	LIEVIVKRVWEKVLPT	LIEVIVKRVWEKVLPT	16
24.16.seq99518.24	A0A1P8B591_ARATH/351-526_[75-90]	A0A1P8B591_ARATH	YSLKDEPVKNLKGYFL	YSLKDEPVKNLKGYFL	16
24.16.seq99517.24	A0A2K1RAC9_POPTR/22-204_[73-88]	A0A2K1RAC9_POPTR	LDELVKIIECRQKIGQ	LDELVKIIEARQKIGQ	16
24.16.seq99516.24	A0A072TNJ2_MEDTR/17-194_[94-109]	A0A072TNJ2_MEDTR	YDVTPSDVRYQKGHFG	YDVTPSDVRYQKGHFG	16
24.16.seq99515.24	A0A151TRQ2_CAJCA/13-215_[129-144]	A0A151TRQ2_CAJCA	HNMDKLHKWKMALHQA	HNMDKLHKWKMALHQA	16
24.16.seq99514.24	K7LWN3_SOYBN/18-196_[70-85]	K7LWN3_SOYBN	WCLTELENIIKCHRLH	WALTELENIIKAHRLH	16
24.16.seq99513.24	A0A1S3UFJ6_VIGRR/11-195_[149-164]	A0A1S3UFJ6_VIGRR	SGFHYKYGEGYEYKFI	SGFHYKYGEGYEYKFI	16
24.16.seq99512.24	A0A3Q3KUV8_9TELE/180-348_[146-161]	A0A3Q3KUV8_9TELE	RVVFHSESSGDPQTVL	RVVFHSESSGDPQTVL	16
24.16.seq99511.24	A0A314KIS4_NICAT/17-202_[18-33]	A0A314KIS4_NICAT	NLLHTELTRVGLRTFK	NLLHTELTRVGLRTFK	16
24.16.seq99510.24	A0A2P6PN65_ROSCH/61-240_[144-159]	A0A2P6PN65_ROSCH	KDGGHEANVIDEIVKE	KDGGHEANVIDEIVKE	16
24.16.seq9951.24	A0A2J6LJ56_LACSA/19-172_A0A2J6LJ56.1_[4]	A0A2J6LJ56_LACSA	AEEIETGQDLKPEMES	AEEIETGQDLKPEMES	16
24.16.seq99509.24	A0A1S3KCL1_LINUN/156-314_[38-53]	A0A1S3KCL1_LINUN	LIPGNFIIDNLIQGME	LIPGNFIIDNLIQGME	16
24.16.seq99508.24	A0A1S2ZQ76_ERIEU/640-801_[125-140]	A0A1S2ZQ76_ERIEU	EKRKHGLFWASLRVSI	EKRKHGLFWASLRVSI	16
24.16.seq99507.24	A0A0D3AUL3_BRAOL/11-188_[20-35]	A0A0D3AUL3_BRAOL	FLKELDRKLISAFKDK	FLKELDRKLISAFKDK	16
24.16.seq99506.24	A0A2K3MNM6_TRIPR/329-528_[127-142]	A0A2K3MNM6_TRIPR	KSRWQRDLYEICGIAG	KSRWQRDLYEIAGIAG	16
24.16.seq99505.24	D7KR56_ARALL/10-190_[29-44]	D7KR56_ARALL	IRTFKDDNELKNGRRI	IRTFKDDNELKNGRRI	16
24.16.seq99504.24	A0A093Q312_9PASS/867-1025_[17-32]	A0A093Q312_9PASS	WVMEELVRRLEDRKAR	WVMEELVRRLEDRKAR	16
24.16.seq99503.24	A0A2U1MPJ7_ARTAN/13-202_[99-114]	A0A2U1MPJ7_ARTAN	PTEIRKQSGAVGEAFV	PTEIRKQSGAVGEAFV	16
24.16.seq99502.24	K1P3K5_CRAGI/561-704_[11-26]	K1P3K5_CRAGI	DRVWVISELIPCLERK	DRVWVISELIPALERK	16
24.16.seq99501.24	A0A2C9UNM2_MANES/22-201_[112-127]	A0A2C9UNM2_MANES	AFAVHEEHFKENIEKV	AFAVHEEHFKENIEKV	16
24.16.seq99500.24	V4KNX1_EUTSA/15-212_[166-181]	V4KNX1_EUTSA	ELDKALNPESSFPFEL	ELDKALNPESSFPFEL	16
24.16.seq9950.24	A0A2J6LJ56_LACSA/19-172_A0A2J6LJ56.1_[3]	A0A2J6LJ56_LACSA	LLGANISTFLDAEEIE	LLGANISTFLDAEEIE	16
24.16.seq995.24	A0A2I4HQ59_JUGRE/22-203_A0A2I4HQ59.1_[3]	A0A2I4HQ59_JUGRE	LKQRSLSTFRDDKELE	LKQRSLSTFRDDKELE	16
24.16.seq99499.24	A0A0L9TFK7_PHAAN/5-172_[100-115]	A0A0L9TFK7_PHAAN	SEVRHQRGDFEKAFQR	SEVRHQRGDFEKAFQR	16
24.16.seq99498.24	A0A1U8I258_GOSHI/10-188_[156-171]	A0A1U8I258_GOSHI	VDDVTRKLVNSAPRIT	VDDVTRKLVNSAPRIT	16
24.16.seq99497.24	A0A498KDG7_MALDO/161-351_[143-158]	A0A498KDG7_MALDO	FDGTEAIQGLTLDLQE	FDGTEAIQGLTLDLQE	16
24.16.seq99496.24	A0A2P6RGK3_ROSCH/22-202_[119-134]	A0A2P6RGK3_ROSCH	QSLSKVRRWRAALKEV	QSLSKVRRWRAALKEV	16
24.16.seq99495.24	RPS4B_ARATH/13-196_[116-131]	RPS4B_ARATH	ERDVIKKKEWKQALKW	ERDVIKKKEWKQALKW	16
24.16.seq99494.24	A0A3Q2FQL2_CYPVA/328-485_[13-28]	A0A3Q2FQL2_CYPVA	DGGLNEDDIKYLINTL	DGGLNEDDIKYLINTL	16
24.16.seq99493.24	A0A0R0E3M9_SOYBN/2-139_[88-103]	A0A0R0E3M9_SOYBN	RMALKQVADLSGYHFE	RMALKQVADLSGYHFE	16
24.16.seq99492.24	A0A2P6PNI2_ROSCH/1-64_[44-59]	A0A2P6PNI2_ROSCH	ALSEAANLSGWHFPGG	ALSEAANLSGWHFPGG	16
24.16.seq99491.24	A0A498KHZ7_MALDO/22-166_[38-53]	A0A498KHZ7_MALDO	PRGETITEEQKQGIKD	PRGETITEEQKQGIKD	16
24.16.seq99490.24	A0A059BMT6_EUCGR/9-152_[106-121]	A0A059BMT6_EUCGR	LAGIELKDGYETKFIQ	LAGIELKDGYETKFIQ	16
24.16.seq9949.24	A0A0D3A810_BRAOL/823-997_A0A0D3A810.1_[7]	A0A0D3A810_BRAOL	DELVLIMKCRKELGQI	DELVLIMKARKELGQI	16
24.16.seq99489.24	R7T488_CAPTE/1-139_[97-112]	R7T488_CAPTE	PLPFNCINKTLHNILK	PLPFNAINKTLHNILK	16
24.16.seq99488.24	A0A0D3B9W9_BRAOL/16-190_[96-111]	A0A0D3B9W9_BRAOL	HVRKQTGAFGKIFEET	HVRKQTGAFGKIFEET	16
24.16.seq99487.24	A0A2I4FUE9_JUGRE/41-224_[8-23]	A0A2I4FUE9_JUGRE	ESGEDTRKTFTDHLYS	ESGEDTRKTFTDHLYS	16
24.16.seq99486.24	A0A2I4DX75_JUGRE/27-203_[9-24]	A0A2I4DX75_JUGRE	GKDIRQKFISHLNHAL	GKDIRQKFISHLNHAL	16
24.16.seq99485.24	V7AKT9_PHAVU/13-210_[168-183]	V7AKT9_PHAVU	LSATKFPVVLESRVKD	LSATKFPVVLESRVKD	16
24.16.seq99484.24	A0A445AJU7_ARAHY/11-180_[114-129]	A0A445AJU7_ARAHY	SRDENRMLSYGTALRQ	SRDENRMLSYGTALRQ	16
24.16.seq99483.24	A0A2I0JIM2_PUNGR/19-212_[69-84]	A0A2I0JIM2_PUNGR	RWCMDELAKIIECKDR	RWAMDELAKIIEAKDR	16
24.16.seq99482.24	R7TWX0_CAPTE/3-142_[16-31]	R7TWX0_CAPTE	KHGLMVKLEQKKNFRL	KHGLMVKLEQKKNFRL	16
24.16.seq99481.24	A0A2U1M5S7_ARTAN/10-170_[21-36]	A0A2U1M5S7_ARTAN	YQALIRSGIRTFRHDY	YQALIRSGIRTFRHDY	16
24.16.seq99480.24	A0A371HUM0_MUCPR/15-198_[124-139]	A0A371HUM0_MUCPR	KEKMEEVQRWRHTLTQ	KEKMEEVQRWRHTLTQ	16
24.16.seq9948.24	A0A0D3A810_BRAOL/823-997_A0A0D3A810.1_[6]	A0A0D3A810_BRAOL	SKNHASSTWCLDELVL	SKNHASSTWALDELVL	16
24.16.seq99479.24	A0A2K3JPS6_TRIPR/5-77_[45-60]	A0A2K3JPS6_TRIPR	KDDPDKVDGWKRAMTC	KDDPDKVDGWKRAMTA	16
24.16.seq99478.24	A0A2K3P4R3_TRIPR/9-192_[10-25]	A0A2K3P4R3_TRIPR	EDIRQGFLSHLVKVFS	EDIRQGFLSHLVKVFS	16
24.16.seq99477.24	A0A2P6PIA7_ROSCH/5-183_[67-82]	A0A2P6PIA7_ROSCH	SSRWCLNELAHILELK	SSRWALNELAHILELK	16
24.16.seq99476.24	V7BBN7_PHAVU/179-353_[12-27]	V7BBN7_PHAVU	TRHTLTGFLFDAIRRE	TRHTLTGFLFDAIRRE	16
24.16.seq99475.24	A0A2R8Q9M5_DANRE/854-1012_[26-41]	A0A2R8Q9M5_DANRE	LEDRGRHVRPLCLEER	LEDRGRHVRPLALEER	16
24.16.seq99474.24	A0A2P5A6N1_PARAD/19-200_[99-114]	A0A2P5A6N1_PARAD	PSHIRKQKEKYAAAFV	PSHIRKQKEKYAAAFV	16
24.16.seq99473.24	G7KPT3_MEDTR/19-202_[99-114]	G7KPT3_MEDTR	PSQVRKLNDSYGESFA	PSQVRKLNDSYGESFA	16
24.16.seq99472.24	A0A072TZ76_MEDTR/24-202_[133-148]	A0A072TZ76_MEDTR	LREVAGYSGWDSKGRH	LREVAGYSGWDSKGRH	16
24.16.seq99471.24	H2LB93_ORYLA/664-812_[17-32]	H2LB93_ORYLA	NFLVPELEEPSSDSLQ	NFLVPELEEPSSDSLQ	16
24.16.seq99470.24	A0A072UWR7_MEDTR/18-198_[143-158]	A0A072UWR7_MEDTR	WDSQNYRSDSDFIKAI	WDSQNYRSDSDFIKAI	16
24.16.seq9947.24	A0A0D3A810_BRAOL/823-997_A0A0D3A810.1_[5]	A0A0D3A810_BRAOL	KTIGPELEEAIKGSRV	KTIGPELEEAIKGSRV	16
24.16.seq99469.24	A0A2P8YLA0_BLAGE/1076-1242_[70-85]	A0A2P8YLA0_BLAGE	NEWDRSEFRASLQASL	NEWDRSEFRASLQASL	16
24.16.seq99468.24	A0A251MRP6_PRUPE/23-205_[112-127]	A0A251MRP6_PRUPE	AFTKHEERFSGDAEKL	AFTKHEERFSGDAEKL	16
24.16.seq99467.24	R0I6B9_9BRAS/62-241_[15-30]	R0I6B9_9BRAS	GFLSHLYKALTDKGFH	GFLSHLYKALTDKGFH	16
24.16.seq99466.24	A0A2P6PKL6_ROSCH/19-206_[122-137]	A0A2P6PKL6_ROSCH	NEKVVQWRAALRKVTE	NEKVVQWRAALRKVTE	16
24.16.seq99465.24	A0A2P5G0S1_TREOI/18-192_[14-29]	A0A2P5G0S1_TREOI	KNFTGHLYEALKRAGI	KNFTGHLYEALKRAGI	16
24.16.seq99464.24	A0A022RXU2_ERYGU/6-172_[133-148]	A0A022RXU2_ERYGU	GNWSDVVKSVADIVTE	GNWSDVVKSVADIVTE	16
24.16.seq99463.24	A0A4P1QQE5_LUPAN/15-196_[32-47]	A0A4P1QQE5_LUPAN	FFDDEELQKGEEINSA	FFDDEELQKGEEINSA	16
24.16.seq99462.24	A0A2P6SFI6_ROSCH/22-202_[101-116]	A0A2P6SFI6_ROSCH	SHLRKQTGSVEKAFAK	SHLRKQTGSVEKAFAK	16
24.16.seq99461.24	A0A3Q3M0N1_9TELE/373-538_[119-134]	A0A3Q3M0N1_9TELE	VRHCVTWKGTSSMTPS	VRHAVTWKGTSSMTPS	16
24.16.seq99460.24	G3Q477_GASAC/649-810_[142-157]	G3Q477_GASAC	EEGRAEFWRRLRCAVG	EEGRAEFWRRLRAAVG	16
24.16.seq9946.24	A0A0D3A810_BRAOL/823-997_A0A0D3A810.1_[4]	A0A0D3A810_BRAOL	DNDIERSKTIGPELEE	DNDIERSKTIGPELEE	16
24.16.seq99459.24	A0A251MSZ8_PRUPE/24-203_[20-35]	A0A251MSZ8_PRUPE	LYHELQHMGIKTFKDD	LYHELQHMGIKTFKDD	16
24.16.seq99458.24	A0A1S3UCN4_VIGRR/15-140_[76-91]	A0A1S3UCN4_VIGRR	EERYSPERMNKWRSAL	EERYSPERMNKWRSAL	16
24.16.seq99457.24	D7MVI5_ARALL/5-166_[86-101]	D7MVI5_ARALL	PRDVRRQRGSFGAYFS	PRDVRRQRGSFGAYFS	16
24.16.seq99456.24	A0A151RTI2_CAJCA/15-192_[136-151]	A0A151RTI2_CAJCA	EAANLSGFHFMFKHGY	EAANLSGFHFMFKHGY	16
24.16.seq99455.24	A0A1R3G5Y1_9ROSI/16-197_[117-132]	A0A1R3G5Y1_9ROSI	EERYMDNEIENKIESW	EERYMDNEIENKIESW	16
24.16.seq99454.24	A0A0S3SVT8_PHAAN/25-207_[143-158]	A0A0S3SVT8_PHAAN	TGWDTRQCRDEAEQVK	TGWDTRQARDEAEQVK	16
24.16.seq99453.24	A0A251QF00_PRUPE/26-208_[95-110]	A0A251QF00_PRUPE	KVDPSHVRNQTNSFGD	KVDPSHVRNQTNSFGD	16
24.16.seq99452.24	A0A067LGQ7_JATCU/78-262_[13-28]	A0A067LGQ7_JATCU	HEFVSNLYNALTEKGI	HEFVSNLYNALTEKGI	16
24.16.seq99451.24	A0A444Y5G3_ARAHY/56-252_[21-36]	A0A444Y5G3_ARAHY	YHNLIREGVLAFKDNE	YHNLIREGVLAFKDNE	16
24.16.seq99450.24	A0A3Q2C894_CYPVA/795-936_[11-26]	A0A3Q2C894_CYPVA	NEEWVYKEMLPVLEGE	NEEWVYKEMLPVLEGE	16
24.16.seq9945.24	A0A0D3A810_BRAOL/823-997_A0A0D3A810.1_[3]	A0A0D3A810_BRAOL	FRNKGITVFIDNDIER	FRNKGITVFIDNDIER	16
24.16.seq99449.24	A0A1R3H2D2_9ROSI/13-158_[121-136]	A0A1R3H2D2_9ROSI	PKDQVKCWKAAFTQAG	PKDQVKAWKAAFTQAG	16
24.16.seq99448.24	A0A2I4HBS3_JUGRE/16-195_[137-152]	A0A2I4HBS3_JUGRE	VGNISGWDLRDRDEST	VGNISGWDLRDRDEST	16
24.16.seq99447.24	A0A2P6SKE3_ROSCH/22-164_[117-132]	A0A2P6SKE3_ROSCH	KAALTEAADLSGWNLQ	KAALTEAADLSGWNLQ	16
24.16.seq99446.24	R7V8B7_CAPTE/605-754_[125-140]	R7V8B7_CAPTE	ATGQDLFWRKLSDALT	ATGQDLFWRKLSDALT	16
24.16.seq99445.24	K1RU94_CRAGI/49-188_[9-24]	K1RU94_CRAGI	SLDRVWVISEMIPRLE	SLDRVWVISEMIPRLE	16
24.16.seq99444.24	A0A0D3DVN8_BRAOL/16-192_[35-50]	A0A0D3DVN8_BRAOL	EMERGRSIAPELIKAI	EMERGRSIAPELIKAI	16
24.16.seq99443.24	V4LWJ7_EUTSA/11-194_[94-109]	V4LWJ7_EUTSA	KAETIKRQTGCFGNSL	KAETIKRQTGAFGNSL	16
24.16.seq99442.24	A0A3Q7HY85_SOLLC/11-185_[32-47]	A0A3Q7HY85_SOLLC	FKDDERLERGKPIFDE	FKDDERLERGKPIFDE	16
24.16.seq99441.24	A0A3Q2G5F8_CYPVA/651-807_[135-150]	A0A3Q2G5F8_CYPVA	PQEEDRRPEFWRSLRK	PQEEDRRPEFWRSLRK	16
24.16.seq99440.24	A0A0D3CMV5_BRAOL/11-249_[162-177]	A0A0D3CMV5_BRAOL	FESDEVRMVGIWGPAG	FESDEVRMVGIWGPAG	16
24.16.seq9944.24	A0A072UH02_MEDTR/113-199_A0A072UH02.1_[6]	A0A072UH02_MEDTR	STNYAGSRWCLEELVQ	STNYAGSRWALEELVQ	16
24.16.seq99439.24	A0A059AZM9_EUCGR/47-259_[145-160]	A0A059AZM9_EUCGR	FKDNQLSLEIDVSSTF	FKDNQLSLEIDVSSTF	16
24.16.seq99438.24	I3IYJ3_ORENI/689-857_[147-162]	I3IYJ3_ORENI	LKDSKVKKLKENKPEP	LKDSKVKKLKENKPEP	16
24.16.seq99437.24	A0A067K169_JATCU/34-214_[110-125]	A0A067K169_JATCU	EKIFRDHYNNFKKQRV	EKIFRDHYNNFKKQRV	16
24.16.seq99436.24	A0A2I4BMS9_9TELE/318-486_[109-124]	A0A2I4BMS9_9TELE	KQQLNEYQHRLTILTW	KQQLNEYQHRLTILTW	16
24.16.seq99435.24	A0A2J6JM50_LACSA/40-232_[73-88]	A0A2J6JM50_LACSA	CLDELELILEQRMTSN	ALDELELILEQRMTSN	16
24.16.seq99434.24	V7BVC5_PHAVU/11-190_[164-179]	V7BVC5_PHAVU	GISKGKLLTVDKMLVG	GISKGKLLTVDKMLVG	16
24.16.seq99433.24	A0A445BKF5_ARAHY/1-100_[69-84]	A0A445BKF5_ARAHY	EIEFIQNIVKDVFQKL	EIEFIQNIVKDVFQKL	16
24.16.seq99432.24	D7LMJ8_ARALL/51-229_[135-150]	D7LMJ8_ARALL	ATIAGYDSHNWYNEAA	ATIAGYDSHNWYNEAA	16
24.16.seq99431.24	V4MBH8_EUTSA/16-193_[27-42]	V4MBH8_EUTSA	KGIKMYKDNNNMERCH	KGIKMYKDNNNMERAH	16
24.16.seq99430.24	G7JSA9_MEDTR/688-887_[29-44]	G7JSA9_MEDTR	IYTFRDDDEIQRGDRI	IYTFRDDDEIQRGDRI	16
24.16.seq9943.24	A0A072UH02_MEDTR/113-199_A0A072UH02.1_[5]	A0A072UH02_MEDTR	DHISTSLLQSIDRSQI	DHISTSLLQSIDRSQI	16
24.16.seq99429.24	A0A445EGZ1_ARAHY/17-197_[129-144]	A0A445EGZ1_ARAHY	KWRNALLEAANLSGWH	KWRNALLEAANLSGWH	16
24.16.seq99428.24	A0A1U8HUI7_GOSHI/2-173_[156-171]	A0A1U8HUI7_GOSHI	IKGIVAHVMQKLMKHQ	IKGIVAHVMQKLMKHQ	16
24.16.seq99427.24	K7KV37_SOYBN/11-182_[98-113]	K7KV37_SOYBN	RHREDSYGEALVKHEE	RHREDSYGEALVKHEE	16
24.16.seq99426.24	A0A2C9UNM2_MANES/22-201_[37-52]	A0A2C9UNM2_MANES	SLETGQSISEALPKEI	SLETGQSISEALPKEI	16
24.16.seq99425.24	A0A151SH46_CAJCA/12-190_[129-144]	A0A151SH46_CAJCA	SSWRDALTTVANLAGC	SSWRDALTTVANLAGA	16
24.16.seq99424.24	A0A251PR91_PRUPE/9-133_[107-122]	A0A251PR91_PRUPE	SLAKAFARHQKTQLLM	SLAKAFARHQKTQLLM	16
24.16.seq99423.24	K7MDD3_SOYBN/15-197_[104-119]	K7MDD3_SOYBN	VGLQTGIYGEALAMHE	VGLQTGIYGEALAMHE	16
24.16.seq99422.24	A0A2I0HYK2_PUNGR/16-202_[11-26]	A0A2I0HYK2_PUNGR	DIRGGLIDILRYFMKA	DIRGGLIDILRYFMKA	16
24.16.seq99421.24	R0I645_9BRAS/67-245_[143-158]	R0I645_9BRAS	NNWENEAAMIEEIVTE	NNWENEAAMIEEIVTE	16
24.16.seq99420.24	A0A1R3KEW7_9ROSI/12-192_[143-158]	A0A1R3KEW7_9ROSI	DGGIFDRSETEYIKGI	DGGIFDRSETEYIKGI	16
24.16.seq9942.24	A0A072UH02_MEDTR/113-199_A0A072UH02.1_[4]	A0A072UH02_MEDTR	DDSLQRGDHISTSLLQ	DDSLQRGDHISTSLLQ	16
24.16.seq99419.24	A0A2J6JM18_LACSA/42-235_[147-162]	A0A2J6JM18_LACSA	ADLKGNDINGRLETVF	ADLKGNDINGRLETVF	16
24.16.seq99418.24	A0A3B4EWM4_9CICH/649-811_[13-28]	A0A3B4EWM4_9CICH	VRNSLLPNLEGPAGGL	VRNSLLPNLEGPAGGL	16
24.16.seq99417.24	IRPL2_MOUSE/402-576_[117-132]	IRPL2_MOUSE	QEVESLKHNIKLLSLI	QEVESLKHNIKLLSLI	16
24.16.seq99416.24	W4YRE7_STRPU/48-195_[18-33]	W4YRE7_STRPU	TLEERLPWFERNVFGD	TLEERLPWFERNVFGD	16
24.16.seq99415.24	A0A2I4EM62_JUGRE/27-224_[159-174]	A0A2I4EM62_JUGRE	LFFIDRDDESEFIQKI	LFFIDRDDESEFIQKI	16
24.16.seq99414.24	A0A059C9L9_EUCGR/78-238_[30-45]	A0A059C9L9_EUCGR	RPFLDSRSMRPGDNLF	RPFLDSRSMRPGDNLF	16
24.16.seq99413.24	A0A091FML2_9AVES/648-792_[122-137]	A0A091FML2_9AVES	LEWPPGEEQQAIFWEN	LEWPPGEEQQAIFWEN	16
24.16.seq99412.24	A0A251TLT6_HELAN/1-147_[62-77]	A0A251TLT6_HELAN	DPYDVKNQTGSFEEAF	DPYDVKNQTGSFEEAF	16
24.16.seq99411.24	A0A1S3ZE47_TOBAC/6-194_[67-82]	A0A1S3ZE47_TOBAC	FVLSKDCLDEVVKIMD	FVLSKDALDEVVKIMD	16
24.16.seq99410.24	A0A2P6RT85_ROSCH/56-160_[38-53]	A0A2P6RT85_ROSCH	TKGEDISQELLEVIER	TKGEDISQELLEVIER	16
24.16.seq9941.24	A0A072UH02_MEDTR/113-199_A0A072UH02.1_[3]	A0A072UH02_MEDTR	LQKAGIKVFMDDDSLQ	LQKAGIKVFMDDDSLQ	16
24.16.seq99409.24	A0A2P6PNC4_ROSCH/58-210_[89-104]	A0A2P6PNC4_ROSCH	YKVEDPFEVEHQIGSF	YKVEDPFEVEHQIGSF	16
24.16.seq99408.24	A0A3M6USA3_9CNID/47-122_[9-24]	A0A3M6USA3_9CNID	SEDADWVVRTLIPTLE	SEDADWVVRTLIPTLE	16
24.16.seq99407.24	F6HN42_VITVI/14-193_[142-157]	F6HN42_VITVI	RDSRNKNEATFIEEIA	RDSRNKNEATFIEEIA	16
24.16.seq99406.24	A0A1S3VLC1_VIGRR/24-198_[129-144]	A0A1S3VLC1_VIGRR	TEAANLAAWDSQTYRV	TEAANLAAWDSQTYRV	16
24.16.seq99405.24	A0A3B4UTC9_SERDU/906-1068_[35-50]	A0A3B4UTC9_SERDU	CLCLEERDWIPGLSCI	ALALEERDWIPGLSAI	16
24.16.seq99404.24	A0A1S3UVH7_VIGRR/18-195_[22-37]	A0A1S3UVH7_VIGRR	KSLCDRGIHTFIDDEG	KSLADRGIHTFIDDEG	16
24.16.seq99403.24	A0A1U8I1Y1_GOSHI/4-105_[74-89]	A0A1U8I1Y1_GOSHI	YMKDVVEYVIKKWTNV	YMKDVVEYVIKKWTNV	16
24.16.seq99402.24	A0A2J6K2E5_LACSA/21-219_[117-132]	A0A2J6K2E5_LACSA	TRMMEAETNADKRYQW	TRMMEAETNADKRYQW	16
24.16.seq99401.24	A0A2K3MX15_TRIPR/9-198_[174-189]	A0A2K3MX15_TRIPR	LHVPDYLVGLKDQKLI	LHVPDYLVGLKDQKLI	16
24.16.seq99400.24	A0A2K3KZE4_TRIPR/18-160_[99-114]	A0A2K3KZE4_TRIPR	TNVRNQTGSYAIALAE	TNVRNQTGSYAIALAE	16
24.16.seq9940.24	A0A2P6QM83_ROSCH/20-80_A0A2P6QM83.1_[5]	A0A2P6QM83_ROSCH	DAISPTLLAAIKESRF	DAISPTLLAAIKESRF	16
24.16.seq994.24	A0A3Q7T5W0_VULVU/642-785_A0A3Q7T5W0.1_[6]	A0A3Q7T5W0_VULVU	SENFVKSEWCKYELDF	SENFVKSEWAKYELDF	16
24.16.seq99399.24	A0A2I4EN34_JUGRE/73-241_[142-157]	A0A2I4EN34_JUGRE	HLKKDGIIQLVNSKII	HLKKDGIIQLVNSKII	16
24.16.seq99398.24	A0A3Q7XW05_CICAR/12-218_[166-181]	A0A3Q7XW05_CICAR	KRVFVGDLDEQIKTHE	KRVFVGDLDEQIKTHE	16
24.16.seq99397.24	A0A067DZ47_CITSI/5-187_[112-127]	A0A067DZ47_CITSI	FVKHDKQFNKKMPEKV	FVKHDKQFNKKMPEKV	16
24.16.seq99396.24	A0A445LVM0_GLYSO/18-189_[17-32]	A0A445LVM0_GLYSO	TGTLYHALQSARFKTY	TGTLYHALQSARFKTY	16
24.16.seq99395.24	A0A3B4BFU2_9GOBI/465-609_[115-130]	A0A3B4BFU2_9GOBI	KGRSYLSWARAADNPQ	KGRSYLSWARAADNPQ	16
24.16.seq99394.24	V4TZS2_9ROSI/9-192_[118-133]	V4TZS2_9ROSI	KKQFEDKPEMVQRWRD	KKQFEDKPEMVQRWRD	16
24.16.seq99393.24	A0A2G3BP79_CAPCH/16-200_[139-154]	A0A2G3BP79_CAPCH	NLVGHDMHGTTYNGDE	NLVGHDMHGTTYNGDE	16
24.16.seq99392.24	A0A2P6PGI6_ROSCH/26-209_[130-145]	A0A2P6PGI6_ROSCH	WRAALRGAANLAGFDI	WRAALRGAANLAGFDI	16
24.16.seq99391.24	A0A2K1K007_PHYPA/71-252_[129-144]	A0A2K1K007_PHYPA	RISEWREALHDAADLK	RISEWREALHDAADLK	16
24.16.seq99390.24	A0A4P1R080_LUPAN/14-192_[97-112]	A0A4P1R080_LUPAN	VDPSHVRYQSGNLAES	VDPSHVRYQSGNLAES	16
24.16.seq9939.24	A0A2P6QM83_ROSCH/20-80_A0A2P6QM83.1_[4]	A0A2P6QM83_ROSCH	EQDLQVGDAISPTLLA	EQDLQVGDAISPTLLA	16
24.16.seq99389.24	A0A3Q1F7T9_9TELE/366-528_[116-131]	A0A3Q1F7T9_9TELE	LRVLPSLTWSSSKPAT	LRVLPSLTWSSSKPAT	16
24.16.seq99388.24	A0A3B4TT94_SERDU/422-598_[0-15]	A0A3B4TT94_SERDU	EYDVYISYARNSEEEQ	EYDVYISYARNSEEEQ	16
24.16.seq99387.24	A0A498KDG7_MALDO/512-692_[119-134]	A0A498KDG7_MALDO	FPKMVQTWKDALKEAA	FPKMVQTWKDALKEAA	16
24.16.seq99386.24	A0A2I0JWY9_PUNGR/2-178_[150-165]	A0A2I0JWY9_PUNGR	NEAALVRKVVFDVKRE	NEAALVRKVVFDVKRE	16
24.16.seq99385.24	A0A2K1R8N5_POPTR/13-192_[72-87]	A0A2K1R8N5_POPTR	LRELSKILECKETKGQ	LRELSKILEAKETKGQ	16
24.16.seq99384.24	A0A2P6PNK5_ROSCH/22-205_[9-24]	A0A2P6PNK5_ROSCH	GEDTRYNFTGHLHRNL	GEDTRYNFTGHLHRNL	16
24.16.seq99383.24	A0A1S3NZ22_SALSA/406-620_[182-197]	A0A1S3NZ22_SALSA	SLFLSSRFWKELRYYM	SLFLSSRFWKELRYYM	16
24.16.seq99382.24	A0A2I0HPS2_PUNGR/78-191_[8-23]	A0A2I0HPS2_PUNGR	RCLKELAFMAECRRAR	RALKELAFMAEARRAR	16
24.16.seq99381.24	G1K9T8_ANOCA/741-881_[22-37]	G1K9T8_ANOCA	LEENNEPVIRFCLEER	LEENNEPVIRFALEER	16
24.16.seq99380.24	A0A3Q1H7E5_ANATE/497-630_[110-125]	A0A3Q1H7E5_ANATE	EMRYHMPVKGKRVVYP	EMRYHMPVKGKRVVYP	16
24.16.seq9938.24	A0A2P6QM83_ROSCH/20-80_A0A2P6QM83.1_[3]	A0A2P6QM83_ROSCH	LNRSGIKTFMDEQDLQ	LNRSGIKTFMDEQDLQ	16
24.16.seq99379.24	A0A072TTX5_MEDTR/6-175_[104-119]	A0A072TTX5_MEDTR	DFMKHQQRSKDKIDAW	DFMKHQQRSKDKIDAW	16
24.16.seq99378.24	G7LI82_MEDTR/7-192_[65-80]	G7LI82_MEDTR	FATSTWCLEELVKVLE	FATSTWALEELVKVLE	16
24.16.seq99377.24	A0A2P5BA58_TREOI/22-145_[104-119]	A0A2P5BA58_TREOI	EQCSEEDRRRFASAIE	EQASEEDRRRFASAIE	16
24.16.seq99376.24	A0A498MTV4_LABRO/1171-1341_[114-129]	A0A498MTV4_LABRO	QHQPRITTITWGAHSM	QHQPRITTITWGAHSM	16
24.16.seq99375.24	A0A0L9VAT6_PHAAN/20-212_[108-123]	A0A0L9VAT6_PHAAN	KAFKATAHQTFSAQEL	KAFKATAHQTFSAQEL	16
24.16.seq99374.24	A0A059C888_EUCGR/1-130_[20-35]	A0A059C888_EUCGR	SAWCLEEAVKIMECRE	SAWALEEAVKIMEARE	16
24.16.seq99373.24	F1MRU1_BOVIN/377-553_[40-55]	F1MRU1_BOVIN	IYGRDLLPGQDVASAV	IYGRDLLPGQDVASAV	16
24.16.seq99372.24	D7KV07_ARALL/159-329_[140-155]	D7KV07_ARALL	GLTFDEKSSESDFIES	GLTFDEKSSESDFIES	16
24.16.seq99371.24	A0A0D3DHY3_BRAOL/12-187_[93-108]	A0A0D3DHY3_BRAOL	YKVETDDVKNLKGVFG	YKVETDDVKNLKGVFG	16
24.16.seq99370.24	A0A3Q0F8N5_VIGRR/16-189_[111-126]	A0A3Q0F8N5_VIGRR	AFEEHEQQFKEDISKV	AFEEHEQQFKEDISKV	16
24.16.seq9937.24	G3VTV4_SARHA/383-563_G3VTV4.1_[9]	G3VTV4_SARHA	KEPLVLDSALNSKKKY	KEPLVLDSALNSKKKY	16
24.16.seq99369.24	A0A097NV03_DIACI/178-351_[126-141]	A0A097NV03_DIACI	GKGVPEWDFASNMEQF	GKGVPEWDFASNMEQF	16
24.16.seq99368.24	A0A2P6S9F3_ROSCH/11-196_[140-155]	A0A2P6S9F3_ROSCH	TDVANISGWHPKNYVY	TDVANISGWHPKNYVY	16
24.16.seq99367.24	A0A397XWC2_BRACM/7-141_[35-50]	A0A397XWC2_BRACM	EPRGKDMTNLFVRIEA	EPRGKDMTNLFVRIEA	16
24.16.seq99366.24	A0A1S3V9T6_VIGRR/20-213_[26-41]	A0A1S3V9T6_VIGRR	AIGLTTFLHHDNGEKS	AIGLTTFLHHDNGEKS	16
24.16.seq99365.24	A0A1R3G9B2_9ROSI/21-205_[27-42]	A0A1R3G9B2_9ROSI	AGVHTFRDDDELQRGK	AGVHTFRDDDELQRGK	16
24.16.seq99364.24	A0A078H733_BRANA/1-92_[24-39]	A0A078H733_BRANA	GNIFVQTCAGKTEEER	GNIFVQTAAGKTEEER	16
24.16.seq99363.24	A0A1U8DIS6_ALLSI/755-903_[106-121]	A0A1U8DIS6_ALLSI	MNQALCLRRGMFRSHC	MNQALALRRGMFRSHA	16
24.16.seq99362.24	A0A445EYJ6_GLYSO/301-478_[134-149]	A0A445EYJ6_GLYSO	VDLSGIESSKFQDDDE	VDLSGIESSKFQDDDE	16
24.16.seq99361.24	W4Y2L9_STRPU/1-129_[94-109]	W4Y2L9_STRPU	PYIHWTEDMRGQEYFW	PYIHWTEDMRGQEYFW	16
24.16.seq99360.24	A0A251MWS3_PRUPE/221-399_[135-150]	A0A251MWS3_PRUPE	EAVVLPGFHLFGHVSQ	EAVVLPGFHLFGHVSQ	16
24.16.seq9936.24	G3VTV4_SARHA/383-563_G3VTV4.1_[7]	G3VTV4_SARHA	EQQIAMYNALVQDGIK	EQQIAMYNALVQDGIK	16
24.16.seq99359.24	A0A058ZSD5_EUCGR/10-140_[1-16]	A0A058ZSD5_EUCGR	YDVFLSFRGTDLQNNF	YDVFLSFRGTDLQNNF	16
24.16.seq99358.24	F6GW28_VITVI/20-168_[110-125]	F6GW28_VITVI	GEAFTRHEENADEERK	GEAFTRHEENADEERK	16
24.16.seq99357.24	G7K8G3_MEDTR/256-421_[145-160]	G7K8G3_MEDTR	YKTGYEYKLVQTIVER	YKTGYEYKLVQTIVER	16
24.16.seq99356.24	F6ZAC8_XENTR/632-783_[28-43]	F6ZAC8_XENTR	CIRICQHERNFIPGKS	AIRIAQHERNFIPGKS	16
24.16.seq99355.24	G7KHR2_MEDTR/35-206_[100-115]	G7KHR2_MEDTR	VRKQSGGYGESLAKLE	VRKQSGGYGESLAKLE	16
24.16.seq99354.24	A0A1S3ITC7_LINUN/1122-1300_[25-40]	A0A1S3ITC7_LINUN	GQGQGRRIAQGHYQGQ	GQGQGRRIAQGHYQGQ	16
24.16.seq99353.24	A0A078F0D1_BRANA/19-161_[110-125]	A0A078F0D1_BRANA	RELVKYVDDVREKKWT	RELVKYVDDVREKKWT	16
24.16.seq99352.24	A0A0L9TCS3_PHAAN/13-195_[113-128]	A0A0L9TCS3_PHAAN	TAHQTFSAQQLEHGMS	TAHQTFSAQQLEHGMS	16
24.16.seq99351.24	G7K107_MEDTR/24-197_[142-157]	G7K107_MEDTR	VRNKPEFEEIEKIVQE	VRNKPEFEEIEKIVQE	16
24.16.seq99350.24	A0A2I4F8L2_JUGRE/15-188_[10-25]	A0A2I4F8L2_JUGRE	EDTRNTFTGHLYNALV	EDTRNTFTGHLYNALV	16
24.16.seq99349.24	A0A059C5G0_EUCGR/10-191_[111-126]	A0A059C5G0_EUCGR	AMAKHKFKFGKDSEKL	AMAKHKFKFGKDSEKL	16
24.16.seq99348.24	A0A2K3P4G7_TRIPR/45-145_[66-81]	A0A2K3P4G7_TRIPR	HYNLGNEYEHDFIAKI	HYNLGNEYEHDFIAKI	16
24.16.seq99347.24	A0A078H9H3_BRANA/9-215_[146-161]	A0A078H9H3_BRANA	KSLSESDFTKSTVKEI	KSLSESDFTKSTVKEI	16
24.16.seq99346.24	A0A067LFQ8_JATCU/14-193_[148-163]	A0A067LFQ8_JATCU	RSESELCEAVVKQILN	RSESELAEAVVKQILN	16
24.16.seq99345.24	A0A0R0FTG8_SOYBN/11-178_[151-166]	A0A0R0FTG8_SOYBN	LPVGLESKVQEVRKLL	LPVGLESKVQEVRKLL	16
24.16.seq99344.24	A0A0R0K363_SOYBN/13-193_[97-112]	A0A0R0K363_SOYBN	TGWYEKAFSKYEERFL	TGWYEKAFSKYEERFL	16
24.16.seq99343.24	A0A2P6QM74_ROSCH/20-200_[69-84]	A0A2P6QM74_ROSCH	SAWCLEELREICLLME	SAWALEELREIALLME	16
24.16.seq99342.24	A0A2P6QIK1_ROSCH/14-209_[179-194]	A0A2P6QIK1_ROSCH	AQPTEYIESTTRARDK	AQPTEYIESTTRARDK	16
24.16.seq99341.24	A0A4P1QQE5_LUPAN/15-196_[115-130]	A0A4P1QQE5_LUPAN	KHECRFEKWKIDRWRL	KHEARFEKWKIDRWRL	16
24.16.seq99340.24	W4YRE7_STRPU/48-195_[12-27]	W4YRE7_STRPU	REHILPTLEERLPWFE	REHILPTLEERLPWFE	16
24.16.seq9934.24	G3VTV4_SARHA/383-563_G3VTV4.1_[5]	G3VTV4_SARHA	EDAIMAINENIMKSRR	EDAIMAINENIMKSRR	16
24.16.seq99339.24	A0A3Q1BAS1_AMPOC/404-585_[142-157]	A0A3Q1BAS1_AMPOC	ELPVRRVGREEEEEEE	ELPVRRVGREEEEEEE	16
24.16.seq99338.24	A0A445KEV4_GLYSO/407-570_[2-17]	A0A445KEV4_GLYSO	DVFLSLRGSDTLHGFT	DVFLSLRGSDTLHGFT	16
24.16.seq99337.24	A0A2P6SAP3_ROSCH/12-53_[7-22]	A0A2P6SAP3_ROSCH	FRGVDTRFGFTSLLYA	FRGVDTRFGFTSLLYA	16
24.16.seq99336.24	V7AJI9_PHAVU/24-71_[6-21]	V7AJI9_PHAVU	SFGGEDTRMNFTSHLH	SFGGEDTRMNFTSHLH	16
24.16.seq99335.24	A0A445AAU0_ARAHY/17-204_[166-181]	A0A445AAU0_ARAHY	LGCNLSSVDGLVGMQS	LGANLSSVDGLVGMQS	16
24.16.seq99334.24	D7MRH5_ARALL/18-195_[140-155]	D7MRH5_ARALL	HSSVTCKNEAKMIEAI	HSSVTAKNEAKMIEAI	16
24.16.seq99333.24	A0A2P6SCS8_ROSCH/1-106_[50-65]	A0A2P6SCS8_ROSCH	RAALLEVADLAGMVLQ	RAALLEVADLAGMVLQ	16
24.16.seq99332.24	A0A2K3PPN2_TRIPR/12-105_[64-79]	A0A2K3PPN2_TRIPR	CNENSVVKEIVDQVVK	ANENSVVKEIVDQVVK	16
24.16.seq99331.24	A0A251RWQ8_HELAN/313-482_[152-167]	A0A251RWQ8_HELAN	RAAKRIKRNLPPSTIR	RAAKRIKRNLPPSTIR	16
24.16.seq99330.24	A0A078IF42_BRANA/13-191_[20-35]	A0A078IF42_BRANA	HEIAKALRSIKVNAYA	HEIAKALRSIKVNAYA	16
24.16.seq9933.24	G3VTV4_SARHA/383-563_G3VTV4.1_[4]	G3VTV4_SARHA	GRDDLVGEDAIMAINE	GRDDLVGEDAIMAINE	16
24.16.seq99329.24	W4YBI6_STRPU/16-166_[127-142]	W4YBI6_STRPU	EKGRDYFWEELIRDLT	EKGRDYFWEELIRDLT	16
24.16.seq99328.24	A0A1S3DW80_CICAR/19-201_[36-51]	A0A1S3DW80_CICAR	NELKKGDEISPALAKA	NELKKGDEISPALAKA	16
24.16.seq99327.24	A0A2K3N041_TRIPR/7-183_[23-38]	A0A2K3N041_TRIPR	ELCRKKIETFIDNKLG	ELARKKIETFIDNKLG	16
24.16.seq99326.24	A0A1U8DCW7_ALLSI/397-577_[3-18]	A0A1U8DCW7_ALLSI	LYPKSSKVTCSCVTDS	LYPKSSKVTASAVTDS	16
24.16.seq99325.24	A0A2U1LIV7_ARTAN/13-199_[27-42]	A0A2U1LIV7_ARTAN	SGFHTFRDNDAIHKGK	SGFHTFRDNDAIHKGK	16
24.16.seq99324.24	V4JUG9_EUTSA/14-191_[131-146]	V4JUG9_EUTSA	LKDVGNIAGEDFLTWD	LKDVGNIAGEDFLTWD	16
24.16.seq99323.24	A0A0S3TBN2_PHAAN/63-246_[152-167]	A0A0S3TBN2_PHAAN	HYKYGEGYEYKFIGKI	HYKYGEGYEYKFIGKI	16
24.16.seq99322.24	A0A059D8F8_EUCGR/18-187_[133-148]	A0A059D8F8_EUCGR	GISGWDSRGRDEAELI	GISGWDSRGRDEAELI	16
24.16.seq99321.24	C3Z064_BRAFL/711-864_[113-128]	C3Z064_BRAFL	LNTNTYLRWGDERFWE	LNTNTYLRWGDERFWE	16
24.16.seq99320.24	A0A371G7F4_MUCPR/78-267_[129-144]	A0A371G7F4_MUCPR	AFEKSAHLAGIESSKF	AFEKSAHLAGIESSKF	16
24.16.seq9932.24	G3VTV4_SARHA/383-563_G3VTV4.1_[3]	G3VTV4_SARHA	ENQCGYNLFIYGRDDL	ENQAGYNLFIYGRDDL	16
24.16.seq99319.24	A0A059B4N9_EUCGR/1-156_[12-27]	A0A059B4N9_EUCGR	EVPKGKKFGPELLQAI	EVPKGKKFGPELLQAI	16
24.16.seq99318.24	A0A3P9B0K7_9CICH/795-971_[147-162]	A0A3P9B0K7_9CICH	KTGTRLETEEYSATRE	KTGTRLETEEYSATRE	16
24.16.seq99317.24	A0A067DTQ6_CITSI/25-205_[66-81]	A0A067DTQ6_CITSI	ASSGRCLNELLKILEC	ASSGRALNELLKILEA	16
24.16.seq99316.24	A0A371EJN0_MUCPR/36-215_[119-134]	A0A371EJN0_MUCPR	RDGFDLNVEKLNKWKM	RDGFDLNVEKLNKWKM	16
24.16.seq99315.24	A0A445C1C0_ARAHY/1-125_[16-31]	A0A445C1C0_ARAHY	CLDELQKILECKHKLD	ALDELQKILEAKHKLD	16
24.16.seq99314.24	A0A2U3YDR2_LEPWE/633-799_[147-162]	A0A2U3YDR2_LEPWE	TGEMCELQTFMELNEE	TGEMAELQTFMELNEE	16
24.16.seq99313.24	A0A1S3JRM1_LINUN/685-839_[7-22]	A0A1S3JRM1_LINUN	YSSLDEKYVVQTLVPG	YSSLDEKYVVQTLVPG	16
24.16.seq99312.24	A0A3Q7I9U8_SOLLC/1-174_[105-120]	A0A3Q7I9U8_SOLLC	GEAFAKQKQRLFGAEI	GEAFAKQKQRLFGAEI	16
24.16.seq99311.24	A0A498ID48_MALDO/42-166_[100-115]	A0A498ID48_MALDO	VRKQQGSYAVAFARHE	VRKQQGSYAVAFARHE	16
24.16.seq99310.24	G7KJ43_MEDTR/10-204_[70-85]	G7KJ43_MEDTR	SFCLDELVHITHCYDT	SFALDELVHITHAYDT	16
24.16.seq9931.24	M4E8I9_BRARP/14-172_M4E8I9.1_[9]	M4E8I9_BRARP	DIRGMPRAEQRLPFHR	DIRGMPRAEQRLPFHR	16
24.16.seq99309.24	A0A3Q3W8H7_MOLML/604-762_[0-15]	A0A3Q3W8H7_MOLML	EYDAFVSYSEMDSGWV	EYDAFVSYSEMDSGWV	16
24.16.seq99308.24	A0A445EAU7_ARAHY/1-179_[30-45]	A0A445EAU7_ARAHY	HLFLDNYMKPKSKDLI	HLFLDNYMKPKSKDLI	16
24.16.seq99307.24	A0A2P6PES4_ROSCH/26-205_[121-136]	A0A2P6PES4_ROSCH	SDTDKVKRWRSTLTRA	SDTDKVKRWRSTLTRA	16
24.16.seq99306.24	A0A2P5BZH2_PARAD/11-191_[121-136]	A0A2P5BZH2_PARAD	DRMNKVLEWKAALNVA	DRMNKVLEWKAALNVA	16
24.16.seq99305.24	A0A3N7GL37_POPTR/42-220_[107-122]	A0A3N7GL37_POPTR	NGSFAEAFANNEERFE	NGSFAEAFANNEERFE	16
24.16.seq99304.24	A0A151SQ09_CAJCA/1-79_[48-63]	A0A151SQ09_CAJCA	KSCLDELHKIIECKKK	KSALDELHKIIEAKKK	16
24.16.seq99303.24	A0A445BP13_ARAHY/19-201_[112-127]	A0A445BP13_ARAHY	YSVFAEYDRNLDNRLV	YSVFAEYDRNLDNRLV	16
24.16.seq99302.24	A0A067JQ32_JATCU/12-188_[136-151]	A0A067JQ32_JATCU	NLKGWASSITKPESKL	NLKGWASSITKPESKL	16
24.16.seq99301.24	A0A1S3TID5_VIGRR/14-164_[111-126]	A0A1S3TID5_VIGRR	EAMTKHEKRFGKDSKK	EAMTKHEKRFGKDSKK	16
24.16.seq99300.24	A0A2J6MET8_LACSA/23-229_[144-159]	A0A2J6MET8_LACSA	IEVAGLKGKDVNGRLE	IEVAGLKGKDVNGRLE	16
24.16.seq9930.24	A0A3Q1I822_ANATE/10-95_A0A3Q1I822.1_[9]	A0A3Q1I822_ANATE	LFDGHQDKVIKQYEAC	LFDGHQDKVIKQYEAA	16
24.16.seq993.24	A0A3Q7T5W0_VULVU/642-785_A0A3Q7T5W0.1_[5]	A0A3Q7T5W0_VULVU	KWIIDNIIDSIEKSHK	KWIIDNIIDSIEKSHK	16
24.16.seq99299.24	A0A2G3B440_CAPCH/68-255_[144-159]	A0A2G3B440_CAPCH	LQNFKDEVDCIKKLVD	LQNFKDEVDAIKKLVD	16
24.16.seq99298.24	A0A2P5DZJ6_TREOI/17-199_[28-43]	A0A2P5DZJ6_TREOI	QIETYFDEDTLERGDE	QIETYFDEDTLERGDE	16
24.16.seq99297.24	A0A1S3TJP0_VIGRR/20-203_[103-118]	A0A1S3TJP0_VIGRR	RKQSGYFEKPFVELEE	RKQSGYFEKPFVELEE	16
24.16.seq99296.24	A0A1J6IHM6_NICAT/11-170_[113-128]	A0A1J6IHM6_NICAT	FEEHETKYKDDVEGIQ	FEEHETKYKDDVEGIQ	16
24.16.seq99295.24	A0A1R3J100_9ROSI/21-170_[71-86]	A0A1R3J100_9ROSI	WCLNELVKIIECKSTL	WALNELVKIIEAKSTL	16
24.16.seq99294.24	V4TTS7_9ROSI/10-167_[106-121]	V4TTS7_9ROSI	GSFGDSFSNEDECKLG	GSFGDSFSNEDEAKLG	16
24.16.seq99293.24	A0A151T9F1_CAJCA/41-221_[141-156]	A0A151T9F1_CAJCA	SGFDSSTFRDEAELVK	SGFDSSTFRDEAELVK	16
24.16.seq99292.24	A0A2P6QIK7_ROSCH/101-281_[99-114]	A0A2P6QIK7_ROSCH	PADVRHQRGSFATAFT	PADVRHQRGSFATAFT	16
24.16.seq99291.24	A0A067DIG6_CITSI/11-189_[135-150]	A0A067DIG6_CITSI	SNLSGWNSMTIRSEAE	SNLSGWNSMTIRSEAE	16
24.16.seq99290.24	D7KB25_ARALL/12-187_[72-87]	D7KB25_ARALL	LDELLEILKCKEDVGK	LDELLEILKAKEDVGK	16
24.16.seq9929.24	A0A3Q1I822_ANATE/10-95_A0A3Q1I822.1_[6]	A0A3Q1I822_ANATE	LSENFVQSDWCRYELD	LSENFVQSDWARYELD	16
24.16.seq99289.24	A0A0N1IF49_PAPMA/740-882_[20-35]	A0A0N1IF49_PAPMA	QLETTPPYLKLCVYER	QLETTPPYLKLAVYER	16
24.16.seq99288.24	V7C2V2_PHAVU/39-217_[156-171]	V7C2V2_PHAVU	NIVQAVVKKLNHKFSW	NIVQAVVKKLNHKFSW	16
24.16.seq99287.24	A0A061EY49_THECC/16-189_[133-148]	A0A061EY49_THECC	ALREVAVLGGMFLEDR	ALREVAVLGGMFLEDR	16
24.16.seq99286.24	A0A401PLX7_SCYTO/274-430_[98-113]	A0A401PLX7_SCYTO	LERIPDYRLSNYHKVR	LERIPDYRLSNYHKVR	16
24.16.seq99285.24	A0A093Q5N4_9PASS/398-548_[123-138]	A0A093Q5N4_9PASS	KWKKNKSLPVNSRFWK	KWKKNKSLPVNSRFWK	16
24.16.seq99284.24	V4KP15_EUTSA/8-188_[1-16]	V4KP15_EUTSA	HNVFIGFSMKDTRYSF	HNVFIGFSMKDTRYSF	16
24.16.seq99283.24	W9RKS4_9ROSA/16-197_[144-159]	W9RKS4_9ROSA	SKSFRSEDKLVDTIVD	SKSFRSEDKLVDTIVD	16
24.16.seq99282.24	A0A1S3J135_LINUN/494-655_[5-20]	A0A1S3J135_LINUN	VSYNSGDEHWIVHTLA	VSYNSGDEHWIVHTLA	16
24.16.seq99281.24	R0EZN4_9BRAS/13-187_[111-126]	R0EZN4_9BRAS	KTCKRHTEEVKSQWKK	KTAKRHTEEVKSQWKK	16
24.16.seq99280.24	A0A2I4DRN0_JUGRE/27-183_[137-152]	A0A2I4DRN0_JUGRE	ANFSGFELGKGMNQSL	ANFSGFELGKGMNQSL	16
24.16.seq9928.24	A0A3Q1I822_ANATE/10-95_A0A3Q1I822.1_[5]	A0A3Q1I822_ANATE	QWVVDNIMSAMELSRR	QWVVDNIMSAMELSRR	16
24.16.seq99279.24	A0A2P6QMW5_ROSCH/35-210_[106-121]	A0A2P6QMW5_ROSCH	GSFGQALTHHDNLEKV	GSFGQALTHHDNLEKV	16
24.16.seq99278.24	A0A251TJJ7_HELAN/19-209_[132-147]	A0A251TJJ7_HELAN	IELQEKVKAWRISLKK	IELQEKVKAWRISLKK	16
24.16.seq99277.24	A0A059AYU5_EUCGR/12-191_[132-147]	A0A059AYU5_EUCGR	KALFDAGSLSGWHLND	KALFDAGSLSGWHLND	16
24.16.seq99276.24	A0A0D3ARD9_BRAOL/55-146_[52-67]	A0A0D3ARD9_BRAOL	CEFGENFWKLRRASSG	AEFGENFWKLRRASSG	16
24.16.seq99275.24	A0A397XVE7_BRACM/58-236_[111-126]	A0A397XVE7_BRACM	VFRKTCAGKTKDNIGR	VFRKTAAGKTKDNIGR	16
24.16.seq99274.24	A0A2P6PKM1_ROSCH/12-196_[144-159]	A0A2P6PKM1_ROSCH	GWVSNDYKDNGKLIEA	GWVSNDYKDNGKLIEA	16
24.16.seq99273.24	A0A3L6QMP6_PANMI/21-158_[121-136]	A0A3L6QMP6_PANMI	FRLALREAKYTVGLAC	FRLALREAKYTVGLAA	16
24.16.seq99272.24	A0A371ICW6_MUCPR/12-192_[115-130]	A0A371ICW6_MUCPR	HEEKLTENTLKVQNWR	HEEKLTENTLKVQNWR	16
24.16.seq99271.24	A0A087UW33_9ARAC/639-764_[37-52]	A0A087UW33_9ARAC	KHFIPGEFIEDNIVNA	KHFIPGEFIEDNIVNA	16
24.16.seq99270.24	A0A087UW33_9ARAC/639-764_[11-26]	A0A087UW33_9ARAC	DEAFVIKNLISVLENR	DEAFVIKNLISVLENR	16
24.16.seq9927.24	A0A3Q1I822_ANATE/10-95_A0A3Q1I822.1_[4]	A0A3Q1I822_ANATE	KRDFLPGQWVVDNIMS	KRDFLPGQWVVDNIMS	16
24.16.seq99269.24	K1PZA0_CRAGI/442-604_[126-141]	K1PZA0_CRAGI	GDSLKIDRFWNQLRLS	GDSLKIDRFWNQLRLS	16
24.16.seq99268.24	S4S0T8_PETMA/793-935_[119-134]	S4S0T8_PETMA	KTYISWPEDAAGKDLF	KTYISWPEDAAGKDLF	16
24.16.seq99267.24	A0A1S3FGV6_DIPOR/337-516_[149-164]	A0A1S3FGV6_DIPOR	VRYHMPAQRRLPSSKQ	VRYHMPAQRRLPSSKQ	16
24.16.seq99266.24	A0A1S4E027_CUCME/16-196_[117-132]	A0A1S4E027_CUCME	AKFKTKIQIWREALTT	AKFKTKIQIWREALTT	16
24.16.seq99265.24	A0A2U9CWZ6_SCOMX/786-941_[102-117]	A0A2U9CWZ6_SCOMX	RLLSPYHRMRKLVKRR	RLLSPYHRMRKLVKRR	16
24.16.seq99264.24	B9S9E4_RICCO/12-189_[28-43]	B9S9E4_RICCO	QIITFKDENLDRGERI	QIITFKDENLDRGERI	16
24.16.seq99263.24	A0A072UY72_MEDTR/105-285_[131-146]	A0A072UY72_MEDTR	KDALTEAASLVGWDSQ	KDALTEAASLVGWDSQ	16
24.16.seq99262.24	H3C6N4_TETNG/262-426_[34-49]	H3C6N4_TETNG	VLEEEWGHRLCLLERD	VLEEEWGHRLALLERD	16
24.16.seq99261.24	A0A2U1LRH0_ARTAN/1082-1295_[156-171]	A0A2U1LRH0_ARTAN	PICYIFTIYAERVIHG	PIAYIFTIYAERVIHG	16
24.16.seq99260.24	R0GZ77_9BRAS/14-193_[102-117]	R0GZ77_9BRAS	SLDGEFGIKLWNSWRD	SLDGEFGIKLWNSWRD	16
24.16.seq9926.24	A0A3Q1I822_ANATE/10-95_A0A3Q1I822.1_[3]	A0A3Q1I822_ANATE	YRPLNLCLHKRDFLPG	YRPLNLALHKRDFLPG	16
24.16.seq99259.24	A0A072UCH8_MEDTR/19-198_[117-132]	A0A072UCH8_MEDTR	EKRFQQGFEMVSRWRE	EKRFQQGFEMVSRWRE	16
24.16.seq99258.24	A0A2K3M3Z5_TRIPR/17-162_[37-52]	A0A2K3M3Z5_TRIPR	IEKGNQVWAELVEAIK	IEKGNQVWAELVEAIK	16
24.16.seq99257.24	A0A3Q3FA48_9LABR/379-551_[155-170]	A0A3Q3FA48_9LABR	RVRYLMPVTPAKKDCQ	RVRYLMPVTPAKKDAQ	16
24.16.seq99256.24	A0A2K3P7G3_TRIPR/228-342_[76-91]	A0A2K3P7G3_TRIPR	VLNSREAINHIVEKVS	VLNSREAINHIVEKVS	16
24.16.seq99255.24	D7MKB0_ARALL/13-205_[148-163]	D7MKB0_ARALL	ILNEIVKAVKFVLNRI	ILNEIVKAVKFVLNRI	16
24.16.seq99254.24	A0A0P7TSH4_SCLFO/297-460_[15-30]	A0A0P7TSH4_SCLFO	KFVNFILKPHLESKQG	KFVNFILKPHLESKQG	16
24.16.seq99253.24	A0A1S3BZ02_CUCME/16-220_[182-197]	A0A1S3BZ02_CUCME	YMKLRSNNLLEKSNKF	YMKLRSNNLLEKSNKF	16
24.16.seq99252.24	A0A0D3BV44_BRAOL/1-73_[11-26]	A0A0D3BV44_BRAOL	CQGKTETEIESLIQAL	AQGKTETEIESLIQAL	16
24.16.seq99251.24	A0A3Q4H0G3_NEOBR/483-600_[59-74]	A0A3Q4H0G3_NEOBR	WKNQRTRQRWKTCMSG	WKNQRTRQRWKTAMSG	16
24.16.seq99250.24	A0A091X5I6_NIPNI/749-897_[69-84]	A0A091X5I6_NIPNI	EDPWCKKFKVYHALQQ	EDPWAKKFKVYHALQQ	16
24.16.seq9925.24	A0A2K3JWE8_TRIPR/1-79_A0A2K3JWE8.1_[11]	A0A2K3JWE8_TRIPR	RHENSRFQADWGNSVR	RHENSRFQADWGNSVR	16
24.16.seq99249.24	A0A2G5C800_AQUCA/6-124_[97-112]	A0A2G5C800_AQUCA	LHVLDNGRCSNYEMQR	LHVLDNGRASNYEMQR	16
24.16.seq99248.24	A0A059CDE1_EUCGR/242-411_[108-123]	A0A059CDE1_EUCGR	FEVDFRKHKENYPNEC	FEVDFRKHKENYPNEA	16
24.16.seq99247.24	K7LQJ9_SOYBN/18-194_[12-27]	K7LQJ9_SOYBN	TRFGFTGHLYNTLRHR	TRFGFTGHLYNTLRHR	16
24.16.seq99246.24	A0A371HXS2_MUCPR/15-209_[119-134]	A0A371HXS2_MUCPR	DKVKAWRSALSRIRHL	DKVKAWRSALSRIRHL	16
24.16.seq99245.24	A0A3Q7IXF0_SOLLC/1-160_[95-110]	A0A3Q7IXF0_SOLLC	HLPFVQRWRGAFAEAG	HLPFVQRWRGAFAEAG	16
24.16.seq99244.24	A0A2P6QFU0_ROSCH/25-177_[114-129]	A0A2P6QFU0_ROSCH	NHERNSSVSSEKVQKW	NHERNSSVSSEKVQKW	16
24.16.seq99243.24	A0A1S3KCL1_LINUN/156-314_[17-32]	A0A1S3KCL1_LINUN	TLVRNLEESEARFQLC	TLVRNLEESEARFQLA	16
24.16.seq99242.24	A0A251MWA0_PRUPE/2-180_[117-132]	A0A251MWA0_PRUPE	CEFKDDMKKVQRWRRS	AEFKDDMKKVQRWRRS	16
24.16.seq99241.24	V7APF9_PHAVU/49-226_[122-137]	V7APF9_PHAVU	TTTQTWRSALTESATI	TTTQTWRSALTESATI	16
24.16.seq99240.24	F1PSF0_CANLF/386-565_[158-173]	F1PSF0_CANLF	PPSSKHQSLSLATRPD	PPSSKHQSLSLATRPD	16
24.16.seq9924.24	A0A2K3JWE8_TRIPR/1-79_A0A2K3JWE8.1_[9]	A0A2K3JWE8_TRIPR	EVSNSNLKFDWGKSRH	EVSNSNLKFDWGKSRH	16
24.16.seq99239.24	A0A0A0LFP7_CUCSA/16-194_[116-131]	A0A0A0LFP7_CUCSA	EVRFFDKMQAWGEALT	EVRFFDKMQAWGEALT	16
24.16.seq99238.24	A0A059BNU8_EUCGR/15-194_[29-44]	A0A059BNU8_EUCGR	IVAFKDDDDRDLPRGK	IVAFKDDDDRDLPRGK	16
24.16.seq99237.24	V3ZSL6_LOTGI/7-145_[109-124]	V3ZSL6_LOTGI	ALLKTTTYITWYNDAE	ALLKTTTYITWYNDAE	16
24.16.seq99236.24	A0A022RXU2_ERYGU/6-172_[128-143]	A0A022RXU2_ERYGU	FDSHKGNWSDVVKSVA	FDSHKGNWSDVVKSVA	16
24.16.seq99235.24	A0A398ANN1_BRACM/39-213_[145-160]	A0A398ANN1_BRACM	AEMIENVVNDVSNMLN	AEMIENVVNDVSNMLN	16
24.16.seq99234.24	M7CAH7_CHEMY/19-140_[59-74]	M7CAH7_CHEMY	LQVTHPGILQLKESVS	LQVTHPGILQLKESVS	16
24.16.seq99233.24	A0A151T3A6_CAJCA/17-100_[13-28]	A0A151T3A6_CAJCA	DSFISHLYAELQRKKI	DSFISHLYAELQRKKI	16
24.16.seq99232.24	V7BUF0_PHAVU/32-198_[111-126]	V7BUF0_PHAVU	RRFRWALEEVKYTVGL	RRFRWALEEVKYTVGL	16
24.16.seq99231.24	A0A445EYJ6_GLYSO/301-478_[151-166]	A0A445EYJ6_GLYSO	LKEIVKLVLKRLGKHL	LKEIVKLVLKRLGKHL	16
24.16.seq99230.24	G5C8W2_HETGA/365-546_[32-47]	G5C8W2_HETGA	KQLGYKLFIYGRDDYA	KQLGYKLFIYGRDDYA	16
24.16.seq9923.24	A0A3Q1BSE3_AMPOC/370-541_A0A3Q1BSE3.1_[7]	A0A3Q1BSE3_AMPOC	EQKVGLHDALLQNDPR	EQKVGLHDALLQNDPR	16
24.16.seq99229.24	A0A445BMM3_ARAHY/40-215_[118-133]	A0A445BMM3_ARAHY	KYDLVKVQRWRTTLQR	KYDLVKVQRWRTTLQR	16
24.16.seq99228.24	A0A251TJJ7_HELAN/19-209_[113-128]	A0A251TJJ7_HELAN	EAFGGYESMIEAETDY	EAFGGYESMIEAETDY	16
24.16.seq99227.24	A0A078GM25_BRANA/1052-1225_[152-167]	A0A078GM25_BRANA	LSDVSNMLNHTPSRDF	LSDVSNMLNHTPSRDF	16
24.16.seq99226.24	A0A2G2ZPQ3_CAPAN/19-92_[14-29]	A0A2G2ZPQ3_CAPAN	KTFTNNLYTRLCKFGV	KTFTNNLYTRLAKFGV	16
24.16.seq99225.24	A0A2P6PB47_ROSCH/17-198_[103-118]	A0A2P6PB47_ROSCH	AFDMHERVEDPSKMEG	AFDMHERVEDPSKMEG	16
24.16.seq99224.24	A0A3Q2CQF7_CYPVA/794-949_[118-133]	A0A3Q2CQF7_CYPVA	TYLNWSRAADQPDVFW	TYLNWSRAADQPDVFW	16
24.16.seq99223.24	A0A0S3QYX3_PHAAN/3-155_[94-109]	A0A0S3QYX3_PHAAN	QAISKHEERFREHKER	QAISKHEERFREHKER	16
24.16.seq99222.24	A0A2U1P7I5_ARTAN/73-261_[155-170]	A0A2U1P7I5_ARTAN	IVAEITLELRVINSGT	IVAEITLELRVINSGT	16
24.16.seq99221.24	A0A3N7ED12_POPTR/9-186_[38-53]	A0A3N7ED12_POPTR	ERGEHITSQLYRVIED	ERGEHITSQLYRVIED	16
24.16.seq99220.24	A0A3B3Z6K1_9GOBI/729-895_[146-161]	A0A3B3Z6K1_9GOBI	NDKPQKKPEENKEQPA	NDKPQKKPEENKEQPA	16
24.16.seq9922.24	A0A3Q1BSE3_AMPOC/370-541_A0A3Q1BSE3.1_[5]	A0A3Q1BSE3_AMPOC	EAMHDAIAATVHQCRR	EAMHDAIAATVHQARR	16
24.16.seq99219.24	A0A072UMY5_MEDTR/101-280_[124-139]	A0A072UMY5_MEDTR	LEKVQRWRGALAQVAE	LEKVQRWRGALAQVAE	16
24.16.seq99218.24	G1KV10_ANOCA/785-934_[97-112]	G1KV10_ANOCA	EDIPCEYLSPYHRMRR	EDIPAEYLSPYHRMRR	16
24.16.seq99217.24	A0A2C9UNP3_MANES/22-198_[15-30]	A0A2C9UNP3_MANES	SFISHLHKELSREGIN	SFISHLHKELSREGIN	16
24.16.seq99216.24	A0A0D3D964_BRAOL/28-113_[0-15]	A0A0D3D964_BRAOL	QHQVFVNFRGLDLRFG	QHQVFVNFRGLDLRFG	16
24.16.seq99215.24	A0A3N7FGL7_POPTR/1-100_[74-89]	A0A3N7FGL7_POPTR	IVEEIVCKLRKSSYSM	IVEEIVAKLRKSSYSM	16
24.16.seq99214.24	A0A498KG55_MALDO/14-158_[67-82]	A0A498KG55_MALDO	GSRWCLEELVEILVCK	GSRWALEELVEILVAK	16
24.16.seq99213.24	K7EWU1_PELSI/776-925_[106-121]	K7EWU1_PELSI	PYHKMRKLVKKKTYLM	PYHKMRKLVKKKTYLM	16
24.16.seq99212.24	A0A3P9NNX0_POERE/407-597_[52-67]	A0A3P9NNX0_POERE	TGSLTNEHYQDDARLF	TGSLTNEHYQDDARLF	16
24.16.seq99211.24	A0A059CPA7_EUCGR/1-110_[62-77]	A0A059CPA7_EUCGR	WKAENTGKFAAKKFPI	WKAENTGKFAAKKFPI	16
24.16.seq99210.24	A0A067RBH7_ZOONE/312-479_[136-151]	A0A067RBH7_ZOONE	PLLKMCTSQKHKLHTS	PLLKMATSQKHKLHTS	16
24.16.seq9921.24	A0A3Q1BSE3_AMPOC/370-541_A0A3Q1BSE3.1_[3]	A0A3Q1BSE3_AMPOC	EDQHGYSLYIRGRDDC	EDQHGYSLYIRGRDDA	16
24.16.seq99209.24	A0A0D3D9I5_BRAOL/30-110_[40-55]	A0A0D3D9I5_BRAOL	TGKFGEAFAKTCQTRT	TGKFGEAFAKTAQTRT	16
24.16.seq99208.24	A0A2P5BB73_TREOI/17-195_[139-154]	A0A2P5BB73_TREOI	GWSVTKTKKESELVEI	GWSVTKTKKESELVEI	16
24.16.seq99207.24	A0A072U204_MEDTR/93-271_[66-81]	A0A072U204_MEDTR	YAGSTWCLDEMTVIAD	YAGSTWALDEMTVIAD	16
24.16.seq99206.24	A0A1Q3B920_CEPFO/31-210_[156-171]	A0A1Q3B920_CEPFO	QIVRHIMSKLSNSLWS	QIVRHIMSKLSNSLWS	16
24.16.seq99205.24	G7KIH4_MEDTR/16-188_[66-81]	G7KIH4_MEDTR	YATSSFCLDELVHIVD	YATSSFALDELVHIVD	16
24.16.seq99204.24	A0A0D3BJ70_BRAOL/13-190_[40-55]	A0A0D3BJ70_BRAOL	SRSLDPELTKAIKDSR	SRSLDPELTKAIKDSR	16
24.16.seq99203.24	A0A2P6PE21_ROSCH/22-201_[27-42]	A0A2P6PE21_ROSCH	KGIKTFIDNDLTRGED	KGIKTFIDNDLTRGED	16
24.16.seq99202.24	A0A0L9VTL8_PHAAN/23-192_[107-122]	A0A0L9VTL8_PHAAN	VRVLEKAAPGSYSGEQ	VRVLEKAAPGSYSGEQ	16
24.16.seq99201.24	A0A2G3B8F0_CAPCH/17-178_[134-149]	A0A2G3B8F0_CAPCH	PQETGIAEISFHAILE	PQETGIAEISFHAILE	16
24.16.seq99200.24	A0A251MRP8_PRUPE/23-231_[67-82]	A0A251MRP8_PRUPE	YASSAWCMDELSKILE	YASSAWAMDELSKILE	16
24.16.seq9920.24	G7KIJ5_MEDTR/19-175_G7KIJ5.1_[9]	G7KIJ5_MEDTR	AANLSGYHYSPSEYPQ	AANLSGYHYSPSEYPQ	16
24.16.seq992.24	A0A3Q7T5W0_VULVU/642-785_A0A3Q7T5W0.1_[4]	A0A3Q7T5W0_VULVU	KRDFIPGKWIIDNIID	KRDFIPGKWIIDNIID	16
24.16.seq99199.24	A0A2P6PKW5_ROSCH/132-281_[120-135]	A0A2P6PKW5_ROSCH	FADDMGKAKVNKWREA	FADDMGKAKVNKWREA	16
24.16.seq99198.24	H9GKF0_ANOCA/683-840_[115-130]	H9GKF0_ANOCA	LRRNTYLVWRDRELNR	LRRNTYLVWRDRELNR	16
24.16.seq99197.24	A0A0D3EHI8_BRAOL/11-190_[24-39]	A0A0D3EHI8_BRAOL	DRKLVRTVFKDSQIER	DRKLVRTVFKDSQIER	16
24.16.seq99196.24	A0A2I0JIV1_PUNGR/17-182_[123-138]	A0A2I0JIV1_PUNGR	SWRRALTKAGGLSGWV	SWRRALTKAGGLSGWV	16
24.16.seq99195.24	U3I2K0_ANAPP/647-810_[29-44]	U3I2K0_ANAPP	SVQLCQHERNFVPGKS	SVQLAQHERNFVPGKS	16
24.16.seq99194.24	A0A0R0EJF1_SOYBN/15-140_[104-119]	A0A0R0EJF1_SOYBN	NHTGSFGESLANHEKN	NHTGSFGESLANHEKN	16
24.16.seq99193.24	A0A2K3K605_TRIPR/135-282_[118-133]	A0A2K3K605_TRIPR	VNKGKDSYIVTTWKKA	VNKGKDSYIVTTWKKA	16
24.16.seq99192.24	A0A2U1L3W6_ARTAN/7-190_[96-111]	A0A2U1L3W6_ARTAN	DVDPSEVRQQHGLVGK	DVDPSEVRQQHGLVGK	16
24.16.seq99191.24	A0A1U8KJB8_GOSHI/177-336_[94-109]	A0A1U8KJB8_GOSHI	ELEQPADRVIQWRTAF	ELEQPADRVIQWRTAF	16
24.16.seq99190.24	A0A2P6QMW5_ROSCH/35-210_[114-129]	A0A2P6QMW5_ROSCH	HHDNLEKVAGWKTALT	HHDNLEKVAGWKTALT	16
24.16.seq9919.24	G7KIJ5_MEDTR/19-175_G7KIJ5.1_[7]	G7KIJ5_MEDTR	DELVHITHCSKEKGRL	DELVHITHASKEKGRL	16
24.16.seq99189.24	A0A444YYT8_ARAHY/22-201_[118-133]	A0A444YYT8_ARAHY	KRYKDDMNNKVDKWKK	KRYKDDMNNKVDKWKK	16
24.16.seq99188.24	M4EFN2_BRARP/10-212_[21-36]	M4EFN2_BRARP	VEALQRSEINFFTDKQ	VEALQRSEINFFTDKQ	16
24.16.seq99187.24	A0A2U1PBK6_ARTAN/13-176_[130-145]	A0A2U1PBK6_ARTAN	VSGPETKFIADIVNTV	VSGPETKFIADIVNTV	16
24.16.seq99186.24	A0A498J2T5_MALDO/366-550_[150-165]	A0A498J2T5_MALDO	YSGILEIPDRLVCLTS	YSGILEIPDRLVALTS	16
24.16.seq99185.24	A0A2U1PSS4_ARTAN/14-191_[5-20]	A0A2U1PSS4_ARTAN	LSFRGEDTRNCFIGHL	LSFRGEDTRNAFIGHL	16
24.16.seq99184.24	A0A0D3EG11_BRAOL/161-346_[143-158]	A0A0D3EG11_BRAOL	SGFDSTAVRPASKLVD	SGFDSTAVRPASKLVD	16
24.16.seq99183.24	K1RGI2_CRAGI/274-426_[118-133]	K1RGI2_CRAGI	ISYRDMCFWEQLQYKM	ISYRDMAFWEQLQYKM	16
24.16.seq99182.24	A0A0A0LJJ2_CUCSA/1-123_[42-57]	A0A0A0LJJ2_CUCSA	ENYASSHWCLDELMKI	ENYASSHWALDELMKI	16
24.16.seq99181.24	G7L6T3_MEDTR/12-178_[95-110]	G7L6T3_MEDTR	DVDPSVVRQQKGAFGE	DVDPSVVRQQKGAFGE	16
24.16.seq99180.24	A0A2C9VWY3_MANES/21-196_[128-143]	A0A2C9VWY3_MANES	MKKVGGISGLPYNISK	MKKVGGISGLPYNISK	16
24.16.seq9918.24	G7KIJ5_MEDTR/19-175_G7KIJ5.1_[6]	G7KIJ5_MEDTR	SENYATSSFCLDELVH	SENYATSSFALDELVH	16
24.16.seq99179.24	A0A072TUM4_MEDTR/6-177_[65-80]	A0A072TUM4_MEDTR	TWCLDEFTKILECKER	TWALDEFTKILEAKER	16
24.16.seq99178.24	A0A2J6M418_LACSA/24-203_[163-178]	A0A2J6M418_LACSA	QRLQLVTSSADENLVG	QRLQLVTSSADENLVG	16
24.16.seq99177.24	A0A3Q0EW60_VIGRR/19-202_[8-23]	A0A3Q0EW60_VIGRR	RGEDTRNNFTGFLFEA	RGEDTRNNFTGFLFEA	16
24.16.seq99176.24	A0A402E7G2_9SAUR/761-938_[115-130]	A0A402E7G2_9SAUR	PESIQYIKQKHGSIRW	PESIQYIKQKHGSIRW	16
24.16.seq99175.24	A0A2K3PPN6_TRIPR/14-196_[152-167]	A0A2K3PPN6_TRIPR	ECEFIEKIIEEISNVI	EAEFIEKIIEEISNVI	16
24.16.seq99174.24	A0A182GPV4_AEDAL/894-1059_[8-23]	A0A182GPV4_AEDAL	SHKDEEFITEHLVPTL	SHKDEEFITEHLVPTL	16
24.16.seq99173.24	A0A059BP90_EUCGR/70-179_[82-97]	A0A059BP90_EUCGR	TKFIQQVIGEVENKLG	TKFIQQVIGEVENKLG	16
24.16.seq99172.24	A0A3Q3LY82_9TELE/896-1058_[5-20]	A0A3Q3LY82_9TELE	VVFDTQNQAVRDWVYS	VVFDTQNQAVRDWVYS	16
24.16.seq99171.24	A0A397Y2S7_BRACM/30-215_[131-146]	A0A397Y2S7_BRACM	NIMGITIDKKRTELRE	NIMGITIDKKRTELRE	16
24.16.seq99170.24	D7TLC5_VITVI/11-207_[70-85]	D7TLC5_VITVI	KWCLNELAMIIEYTTL	KWALNELAMIIEYTTL	16
24.16.seq9917.24	G7KIJ5_MEDTR/19-175_G7KIJ5.1_[5]	G7KIJ5_MEDTR	DEITSSLHKKIEDSRI	DEITSSLHKKIEDSRI	16
24.16.seq99169.24	A0A059BNX4_EUCGR/15-196_[23-38]	A0A059BNX4_EUCGR	HLRRRGIMAFRDDHHR	HLRRRGIMAFRDDHHR	16
24.16.seq99168.24	A0A2J6KJI9_LACSA/16-197_[120-135]	A0A2J6KJI9_LACSA	LKWTEFNVNRWKTALT	LKWTEFNVNRWKTALT	16
24.16.seq99167.24	A0A1R3G5Y1_9ROSI/16-197_[108-123]	A0A1R3G5Y1_9ROSI	RVAEAFARHEERYMDN	RVAEAFARHEERYMDN	16
24.16.seq99166.24	A0A2K2A9S0_POPTR/105-279_[115-130]	A0A2K2A9S0_POPTR	KSFHKEMARVESWRAA	KSFHKEMARVESWRAA	16
24.16.seq99165.24	A0A1U7WXN4_NICSY/15-190_[109-124]	A0A1U7WXN4_NICSY	GSFGQPFSANGESQKL	GSFGQPFSANGESQKL	16
24.16.seq99164.24	A0A2P5A9H7_PARAD/44-178_[84-99]	A0A2P5A9H7_PARAD	TSLTTVANLSGFHSSD	TSLTTVANLSGFHSSD	16
24.16.seq99163.24	A0A2U9CCV5_SCOMX/383-558_[114-129]	A0A2U9CCV5_SCOMX	GETGPQGYKHLPIGLQ	GETGPQGYKHLPIGLQ	16
24.16.seq99162.24	D7KWP1_ARALL/25-204_[36-51]	D7KWP1_ARALL	QKGKDLKHLFKRIKES	QKGKDLKHLFKRIKES	16
24.16.seq99161.24	A0A401S5X8_CHIPU/375-549_[149-164]	A0A401S5X8_CHIPU	KKIQYEMPIKKKEPLA	KKIQYEMPIKKKEPLA	16
24.16.seq99160.24	A0A445AJW2_ARAHY/19-203_[123-138]	A0A445AJW2_ARAHY	AKVLSYRTALKEAAAI	AKVLSYRTALKEAAAI	16
24.16.seq9916.24	G7KIJ5_MEDTR/19-175_G7KIJ5.1_[4]	G7KIJ5_MEDTR	DKELQRGDEITSSLHK	DKELQRGDEITSSLHK	16
24.16.seq99159.24	A0A445AJP3_ARAHY/16-204_[99-114]	A0A445AJP3_ARAHY	PSDVRHQRNQYEAAMI	PSDVRHQRNQYEAAMI	16
24.16.seq99158.24	A0A1S3PMI2_SALSA/406-482_[5-20]	A0A1S3PMI2_SALSA	QMDGVDKDMDEKVYNF	QMDGVDKDMDEKVYNF	16
24.16.seq99157.24	G7KPT3_MEDTR/19-202_[72-87]	G7KPT3_MEDTR	CLDELVHIIHYFKEKS	ALDELVHIIHYFKEKS	16
24.16.seq99156.24	A0A2P5A8M9_TREOI/20-202_[37-52]	A0A2P5A8M9_TREOI	SLKRGEEISSALMEAI	SLKRGEEISSALMEAI	16
24.16.seq99155.24	A0A445D435_ARAHY/213-417_[36-51]	A0A445D435_ARAHY	ESLHRGNEISRTLDKA	ESLHRGNEISRTLDKA	16
24.16.seq99154.24	A0A251N5M1_PRUPE/17-197_[148-163]	A0A251N5M1_PRUPE	TGTAADFVEKVVQDIL	TGTAADFVEKVVQDIL	16
24.16.seq99153.24	M4EFN2_BRARP/10-212_[29-44]	M4EFN2_BRARP	INFFTDKQEKKGEDLS	INFFTDKQEKKGEDLS	16
24.16.seq99152.24	A0A078FDY4_BRANA/10-189_[108-123]	A0A078FDY4_BRANA	SFAAAFQNFEDLDTVP	SFAAAFQNFEDLDTVP	16
24.16.seq99151.24	A0A0D3DRG8_BRAOL/9-189_[107-122]	A0A0D3DRG8_BRAOL	GCFTKAFEDHEQRFDA	GAFTKAFEDHEQRFDA	16
24.16.seq99150.24	W4ZLA7_STRPU/184-336_[38-53]	W4ZLA7_STRPU	DLIPGMHYLDSVYYVV	DLIPGMHYLDSVYYVV	16
24.16.seq9915.24	G7KIJ5_MEDTR/19-175_G7KIJ5.1_[3]	G7KIJ5_MEDTR	LCDKGIRTFIDDKELQ	LADKGIRTFIDDKELQ	16
24.16.seq99149.24	A0A151SMV6_CAJCA/1-122_[92-107]	A0A151SMV6_CAJCA	GDEYESELIKKITEEI	GDEYESELIKKITEEI	16
24.16.seq99148.24	A0A498KDC1_MALDO/149-312_[113-128]	A0A498KDC1_MALDO	LSGHLVKEEGYNLAKF	LSGHLVKEEGYNLAKF	16
24.16.seq99147.24	A0A445JMC0_GLYSO/24-198_[38-53]	A0A445JMC0_GLYSO	EKGEEISPTLTKAIEN	EKGEEISPTLTKAIEN	16
24.16.seq99146.24	A0A3B4B2C3_9GOBI/832-989_[99-114]	A0A3B4B2C3_9GOBI	PSYHLSPFYRMKKLLQ	PSYHLSPFYRMKKLLQ	16
24.16.seq99145.24	A0A1U8F2H6_CAPAN/12-197_[100-115]	A0A1U8F2H6_CAPAN	SDVSHQNPPFANWFSK	SDVSHQNPPFANWFSK	16
24.16.seq99144.24	A0A059CQC2_EUCGR/6-186_[97-112]	A0A059CQC2_EUCGR	VTPKEVRHQSGSYKEA	VTPKEVRHQSGSYKEA	16
24.16.seq99143.24	A0A2I0JAG5_PUNGR/14-200_[139-154]	A0A2I0JAG5_PUNGR	EGSLREVGKFTGRELR	EGSLREVGKFTGRELR	16
24.16.seq99142.24	D7MW46_ARALL/16-202_[108-123]	D7MW46_ARALL	NFRELERNNLHMQQRT	NFRELERNNLHMQQRT	16
24.16.seq99141.24	G7LF30_MEDTR/12-195_[138-153]	G7LF30_MEDTR	LTEAANISGWDINKSS	LTEAANISGWDINKSS	16
24.16.seq99140.24	A0A251MWD0_PRUPE/25-216_[153-168]	A0A251MWD0_PRUPE	SGSHYLEGRETKFIQN	SGSHYLEGRETKFIQN	16
24.16.seq9914.24	A0A078G7H6_BRANA/13-102_A0A078G7H6.1_[5]	A0A078G7H6_BRANA	KSIGPELIEAIRGSRI	KSIGPELIEAIRGSRI	16
24.16.seq99139.24	A0A371F679_MUCPR/34-214_[29-44]	A0A371F679_MUCPR	VNTFLDDDNFPRGIGL	VNTFLDDDNFPRGIGL	16
24.16.seq99138.24	A0A1U8D9U6_ALLSI/695-859_[134-149]	A0A1U8D9U6_ALLSI	GWFLNNLSHQILTEKK	GWFLNNLSHQILTEKK	16
24.16.seq99137.24	A0A2A3EL71_APICC/90-259_[106-121]	A0A2A3EL71_APICC	RLKILHWDEAWNTSGS	RLKILHWDEAWNTSGS	16
24.16.seq99136.24	A0A397YWR5_BRACM/12-193_[109-124]	A0A397YWR5_BRACM	VAEQFTKHEGREKHET	VAEQFTKHEGREKHET	16
24.16.seq99135.24	V4LK77_EUTSA/64-210_[108-123]	V4LK77_EUTSA	YHSSNWDNEAEMIEDI	YHSSNWDNEAEMIEDI	16
24.16.seq99134.24	G1PUY9_MYOLU/379-543_[25-40]	G1PUY9_MYOLU	RVLEEHFGYKLCIFER	RVLEEHFGYKLAIFER	16
24.16.seq99133.24	A0A498JAU1_MALDO/17-168_[102-117]	A0A498JAU1_MALDO	DVDPSHTGASFAQAFQ	DVDPSHTGASFAQAFQ	16
24.16.seq99132.24	A0A2K3KSL7_TRIPR/9-159_[31-46]	A0A2K3KSL7_TRIPR	VFVDNNLKTGDEVWDS	VFVDNNLKTGDEVWDS	16
24.16.seq99131.24	A0A059CEL9_EUCGR/197-365_[40-55]	A0A059CEL9_EUCGR	IGKDFSNEISNAIDRC	IGKDFSNEISNAIDRA	16
24.16.seq99130.24	A0A251VDH0_HELAN/16-195_[161-176]	A0A251VDH0_HELAN	ISDKLLSITPDVNEDL	ISDKLLSITPDVNEDL	16
24.16.seq9913.24	A0A078G7H6_BRANA/13-102_A0A078G7H6.1_[4]	A0A078G7H6_BRANA	DNNIERSKSIGPELIE	DNNIERSKSIGPELIE	16
24.16.seq99129.24	A0A2I0IZR7_PUNGR/2-190_[136-151]	A0A2I0IZR7_PUNGR	CATLGGYESIKIANGN	AATLGGYESIKIANGN	16
24.16.seq99128.24	A0A0P7Y3U8_SCLFO/524-682_[109-124]	A0A0P7Y3U8_SCLFO	YTRLRKMVRRNTYLLW	YTRLRKMVRRNTYLLW	16
24.16.seq99127.24	A0A0S3SHR0_PHAAN/39-218_[5-20]	A0A0S3SHR0_PHAAN	ISFRGPDARNSFVDHL	ISFRGPDARNSFVDHL	16
24.16.seq99126.24	A0A251QBT9_PRUPE/54-243_[13-28]	A0A251QBT9_PRUPE	RTNFTDHLHEALVRKG	RTNFTDHLHEALVRKG	16
24.16.seq99125.24	A0A2I4HID8_JUGRE/20-209_[29-44]	A0A2I4HID8_JUGRE	IRTFKDEKIGIGKPIS	IRTFKDEKIGIGKPIS	16
24.16.seq99124.24	R0I6A5_9BRAS/10-189_[10-25]	R0I6A5_9BRAS	IDTRRNFISFLYKELT	IDTRRNFISFLYKELT	16
24.16.seq99123.24	A0A3Q7YCF6_CICAR/16-186_[140-155]	A0A3Q7YCF6_CICAR	ENDLIEDIIKSVWKKV	ENDLIEDIIKSVWKKV	16
24.16.seq99122.24	A0A2K1XRB1_POPTR/912-1027_[86-101]	A0A2K1XRB1_POPTR	KIGKDVRENEEKVQRW	KIGKDVRENEEKVQRW	16
24.16.seq99121.24	A0A0D3D950_BRAOL/15-158_[117-132]	A0A0D3D950_BRAOL	TDDNKGTKWRTALTYV	TDDNKGTKWRTALTYV	16
24.16.seq99120.24	A0A072UXW1_MEDTR/50-227_[128-143]	A0A072UXW1_MEDTR	DALTQVAGLSGWDSQV	DALTQVAGLSGWDSQV	16
24.16.seq9912.24	A0A078G7H6_BRANA/13-102_A0A078G7H6.1_[3]	A0A078G7H6_BRANA	FKSKGIDLFIDNNIER	FKSKGIDLFIDNNIER	16
24.16.seq99119.24	F6HWC4_VITVI/1-186_[128-143]	F6HWC4_VITVI	MSGYHVDPKTHEGNII	MSGYHVDPKTHEGNII	16
24.16.seq99118.24	A0A2P6PNC4_ROSCH/58-210_[10-25]	A0A2P6PNC4_ROSCH	EDRGSKFARKLHRNLV	EDRGSKFARKLHRNLV	16
24.16.seq99117.24	A0A2I0JW77_PUNGR/10-202_[70-85]	A0A2I0JW77_PUNGR	KSCLMEVQQMLECQVM	KSALMEVQQMLEAQVM	16
24.16.seq99116.24	A0A498KDG7_MALDO/512-692_[136-151]	A0A498KDG7_MALDO	LAGEDFSVTDGVKKIG	LAGEDFSVTDGVKKIG	16
24.16.seq99115.24	A0A3Q1IGD1_ANATE/406-489_[21-36]	A0A3Q1IGD1_ANATE	LNILPQVLENACGYKL	LNILPQVLENAAGYKL	16
24.16.seq99114.24	H2ZXM6_LATCH/384-529_[1-16]	H2ZXM6_LATCH	YVIYSKHNCIAETFVM	YVIYSKHNAIAETFVM	16
24.16.seq99113.24	H2UQ86_TAKRU/404-477_[13-28]	H2UQ86_TAKRU	NTEVETFAIHTLPQVL	NTEVETFAIHTLPQVL	16
24.16.seq99112.24	A0A2I4G1B9_JUGRE/25-171_[71-86]	A0A2I4G1B9_JUGRE	WCLIELAKIVECMKEN	WALIELAKIVEAMKEN	16
24.16.seq99111.24	F6H981_VITVI/23-164_[40-55]	F6H981_VITVI	GEVIAPELLKAIEESR	GEVIAPELLKAIEESR	16
24.16.seq99110.24	A0A099ZDV7_TINGU/370-526_[104-119]	A0A099ZDV7_TINGU	DKIQDYASMPESIRYI	DKIQDYASMPESIRYI	16
24.16.seq99109.24	A0A0B2R2Z1_GLYSO/19-194_[105-120]	A0A0B2R2Z1_GLYSO	QRGSFATAMAKHEDRF	QRGSFATAMAKHEDRF	16
24.16.seq99108.24	A0A398AHN5_BRACM/1169-1344_[140-155]	A0A398AHN5_BRACM	WANEANMFEKTDSDVL	WANEANMFEKTDSDVL	16
24.16.seq99107.24	D7M8F3_ARALL/7-181_[18-33]	D7M8F3_ARALL	THFFKELDRKMIIAFK	THFFKELDRKMIIAFK	16
24.16.seq99106.24	Q9SCZ2_ARATH/18-199_[31-46]	Q9SCZ2_ARATH	IFIDTNEEKGKPLHVF	IFIDTNEEKGKPLHVF	16
24.16.seq99105.24	A0A2J6KJM0_LACSA/13-188_[100-115]	A0A2J6KJM0_LACSA	SDVRKQNKSFTIEVKG	SDVRKQNKSFTIEVKG	16
24.16.seq99104.24	A0A2K3PB96_TRIPR/1-196_[117-132]	A0A2K3PB96_TRIPR	RNRFNHDPNKVVRWTK	RNRFNHDPNKVVRWTK	16
24.16.seq99103.24	A0A2I0HZ80_PUNGR/1-98_[38-53]	A0A2I0HZ80_PUNGR	EEDKDKETVARWRAAL	EEDKDKETVARWRAAL	16
24.16.seq99102.24	A0A3B3ZYG2_9GOBI/767-922_[97-112]	A0A3B3ZYG2_9GOBI	EDIPSAHLSPYYRMRK	EDIPSAHLSPYYRMRK	16
24.16.seq99101.24	A0A2U1PH00_ARTAN/97-284_[106-121]	A0A2U1PH00_ARTAN	QESSFGEALFTHRQKM	QESSFGEALFTHRQKM	16
24.16.seq99100.24	A0A1U8HTC4_GOSHI/11-138_[12-27]	A0A1U8HTC4_GOSHI	ASSKSCLVELSDIKIR	ASSKSALVELSDIKIR	16
24.16.seq9910.24	V4BDG3_LOTGI/654-794_V4BDG3.1_[7]	V4BDG3_LOTGI	NFHCAYEHMLKEKDIK	NFHAAYEHMLKEKDIK	16
24.16.seq991.24	A0A3Q7T5W0_VULVU/642-785_A0A3Q7T5W0.1_[3]	A0A3Q7T5W0_VULVU	HFNPPFKLCLHKRDFI	HFNPPFKLALHKRDFI	16
24.16.seq99099.24	A0A0L7LBL5_9NEOP/1027-1187_[103-118]	A0A0L7LBL5_9NEOP	PDAECDPDLRPYLKTS	PDAEADPDLRPYLKTS	16
24.16.seq99098.24	G7KPF0_MEDTR/19-200_[16-31]	G7KPF0_MEDTR	FTDFLFDALETKGIMV	FTDFLFDALETKGIMV	16
24.16.seq99097.24	A0A3N7F8L0_POPTR/14-193_[143-158]	A0A3N7F8L0_POPTR	NLNDMANGPEANFVKE	NLNDMANGPEANFVKE	16
24.16.seq99096.24	A0A3P8Y5B1_ESOLU/813-970_[124-139]	A0A3P8Y5B1_ESOLU	WPEDEDERVTFWERLR	WPEDEDERVTFWERLR	16
24.16.seq99095.24	A0A0D3A5L2_BRAOL/10-205_[27-42]	A0A0D3A5L2_BRAOL	KKINYFIDEDETRGRP	KKINYFIDEDETRGRP	16
24.16.seq99094.24	Q9CAK0_ARATH/16-193_[7-22]	Q9CAK0_ARATH	FHGPNVRKTLLSHMRK	FHGPNVRKTLLSHMRK	16
24.16.seq99093.24	A0A059BXP4_EUCGR/26-201_[105-120]	A0A059BXP4_EUCGR	LGTGLYSDALKKHEDR	LGTGLYSDALKKHEDR	16
24.16.seq99092.24	V7C325_PHAVU/10-191_[114-129]	V7C325_PHAVU	LRLEKRLLEERLHHNM	LRLEKRLLEERLHHNM	16
24.16.seq99091.24	A0A072TL26_MEDTR/16-197_[152-167]	A0A072TL26_MEDTR	GYEYMFINKIVRVVST	GYEYMFINKIVRVVST	16
24.16.seq99090.24	A0A091ECW9_FUKDA/392-558_[75-90]	A0A091ECW9_FUKDA	ALLEFKAGLENMASRG	ALLEFKAGLENMASRG	16
24.16.seq9909.24	V4BDG3_LOTGI/654-794_V4BDG3.1_[6]	V4BDG3_LOTGI	SDNFLQNEWCLYNFHC	SDNFLQNEWALYNFHA	16
24.16.seq99089.24	A0A2G2XFE8_CAPBA/28-213_[155-170]	A0A2G2XFE8_CAPBA	HESRCIRQIAVQILNK	HESRAIRQIAVQILNK	16
24.16.seq99088.24	G7ZVD7_MEDTR/19-169_[73-88]	G7ZVD7_MEDTR	NELVQIMECGNKNEDD	NELVQIMEAGNKNEDD	16
24.16.seq99087.24	G7KN34_MEDTR/20-192_[137-152]	G7KN34_MEDTR	VASIFGWDLQIKKIAQ	VASIFGWDLQIKKIAQ	16
24.16.seq99086.24	V7AQ58_PHAVU/33-210_[98-113]	V7AQ58_PHAVU	PSEVRHQRRTYGDAFV	PSEVRHQRRTYGDAFV	16
24.16.seq99085.24	Q56XU3_ARATH/14-199_[147-162]	Q56XU3_ARATH	RDESELVDSIVKEVKK	RDESELVDSIVKEVKK	16
24.16.seq99084.24	A0A059C4Q3_EUCGR/8-163_[32-47]	A0A059C4Q3_EUCGR	YKDDEELRTGEEIGGQ	YKDDEELRTGEEIGGQ	16
24.16.seq99083.24	W4YP03_STRPU/735-880_[14-29]	W4YP03_STRPU	LRLAIEERLPQYQSNV	LRLAIEERLPQYQSNV	16
24.16.seq99082.24	K7KDI2_SOYBN/11-208_[140-155]	K7KDI2_SOYBN	MSRVLISRWRKVLREA	MSRVLISRWRKVLREA	16
24.16.seq99081.24	A0A2G2WKD7_CAPBA/12-186_[28-43]	A0A2G2WKD7_CAPBA	GINVFKPDFEYERKEE	GINVFKPDFEYERKEE	16
24.16.seq99080.24	M4F6T0_BRARP/18-194_[4-19]	M4F6T0_BRARP	FVNFRGDELRYNFVSH	FVNFRGDELRYNFVSH	16
24.16.seq9908.24	V4BDG3_LOTGI/654-794_V4BDG3.1_[5]	V4BDG3_LOTGI	LDENENVNDAISNSYC	LDENENVNDAISNSYA	16
24.16.seq99079.24	A0A498KJ00_MALDO/15-203_[126-141]	A0A498KJ00_MALDO	KLWRSALAEAGNLAGL	KLWRSALAEAGNLAGL	16
24.16.seq99078.24	V3ZI64_LOTGI/7-145_[1-16]	V3ZI64_LOTGI	YDVFVSYSAEDVWVLD	YDVFVSYSAEDVWVLD	16
24.16.seq99077.24	A0A151QY31_CAJCA/89-266_[161-176]	A0A151QY31_CAJCA	MKLKAMHPINFKGLTG	MKLKAMHPINFKGLTG	16
24.16.seq99076.24	G7ZUP2_MEDTR/16-171_[16-31]	G7ZUP2_MEDTR	FTSHLNSALRRLDIKT	FTSHLNSALRRLDIKT	16
24.16.seq99075.24	W5MST2_LEPOC/419-570_[100-115]	W5MST2_LEPOC	KPVKQAVYIKELKRAR	KPVKQAVYIKELKRAR	16
24.16.seq99074.24	A0A371FDC4_MUCPR/34-214_[64-79]	A0A371FDC4_MUCPR	KNYASSTWCMQELTKI	KNYASSTWAMQELTKI	16
24.16.seq99073.24	A0A251V4E9_HELAN/9-187_[143-158]	A0A251V4E9_HELAN	NTTNGYESKFIDIILK	NTTNGYESKFIDIILK	16
24.16.seq99072.24	V4ACG6_LOTGI/638-742_[34-49]	V4ACG6_LOTGI	DGRYKVCFGEREFDPS	DGRYKVAFGEREFDPS	16
24.16.seq99071.24	V7BBN7_PHAVU/7-177_[71-86]	V7BBN7_PHAVU	YASSSRCLDELVAILD	YASSSRALDELVAILD	16
24.16.seq99070.24	A0A0A0LFS4_CUCSA/20-203_[23-38]	A0A0A0LFS4_CUCSA	ALRLKEVNVFIDDKLK	ALRLKEVNVFIDDKLK	16
24.16.seq9907.24	V4BDG3_LOTGI/654-794_V4BDG3.1_[4]	V4BDG3_LOTGI	DRDFLPGLDENENVND	DRDFLPGLDENENVND	16
24.16.seq99069.24	R0EVX6_9BRAS/61-246_[166-181]	R0EVX6_9BRAS	IPNTSKGRKGKIREND	IPNTSKGRKGKIREND	16
24.16.seq99068.24	R0I645_9BRAS/67-245_[151-166]	R0I645_9BRAS	MIEEIVTEISKRLISY	MIEEIVTEISKRLISY	16
24.16.seq99067.24	A0A251MW86_PRUPE/10-188_[147-162]	A0A251MW86_PRUPE	GHEAKFIHNIVEEISI	GHEAKFIHNIVEEISI	16
24.16.seq99066.24	W4Z460_STRPU/769-920_[136-151]	W4Z460_STRPU	KLVKELAWNKKMNDVL	KLVKELAWNKKMNDVL	16
24.16.seq99065.24	A0A251MS53_PRUPE/23-170_[111-126]	A0A251MS53_PRUPE	AFTEHEKRFREDMEKV	AFTEHEKRFREDMEKV	16
24.16.seq99064.24	V4VQ56_9ROSI/10-191_[120-135]	V4VQ56_9ROSI	KENLEKLQTWRKALKE	KENLEKLQTWRKALKE	16
24.16.seq99063.24	A0A1R3L542_PRUPE/18-227_[159-174]	A0A1R3L542_PRUPE	FDTYLLLFVFHDDICQ	FDTYLLLFVFHDDIAQ	16
24.16.seq99062.24	A0A2J6LUK3_LACSA/26-189_[98-113]	A0A2J6LUK3_LACSA	LRVSDNKICSGSEIKR	LRVSDNKIASGSEIKR	16
24.16.seq99061.24	A0A3N7FDN5_POPTR/63-246_[146-161]	A0A3N7FDN5_POPTR	DIANGYESELIRRIVG	DIANGYESELIRRIVG	16
24.16.seq99060.24	M1B208_SOLTU/16-199_[9-24]	M1B208_SOLTU	GEDTRKTIIGYLYERL	GEDTRKTIIGYLYERL	16
24.16.seq99059.24	R0F7G4_9BRAS/8-153_[6-21]	R0F7G4_9BRAS	HGPDLPRVFLNHLHDH	HGPDLPRVFLNHLHDH	16
24.16.seq99058.24	A0A445GI88_GLYSO/7-191_[9-24]	A0A445GI88_GLYSO	GEDTRYSFTGNLYNVL	GEDTRYSFTGNLYNVL	16
24.16.seq99057.24	A0A059AT54_EUCGR/9-155_[27-42]	A0A059AT54_EUCGR	KRIRYFYDQDQRYAGM	KRIRYFYDQDQRYAGM	16
24.16.seq99056.24	D7TLC5_VITVI/11-207_[11-26]	D7TLC5_VITVI	DTRKNFTDHLYNTLVA	DTRKNFTDHLYNTLVA	16
24.16.seq99055.24	A0A2U1M9U5_ARTAN/14-192_[96-111]	A0A2U1M9U5_ARTAN	DVDPTEVRKQSGLVRE	DVDPTEVRKQSGLVRE	16
24.16.seq99054.24	A0A2P6RT85_ROSCH/56-160_[17-32]	A0A2P6RT85_ROSCH	TGHLYSNLDNKGIDTF	TGHLYSNLDNKGIDTF	16
24.16.seq99053.24	A0A162AH44_DAUCS/103-269_[99-114]	A0A162AH44_DAUCS	DPADVRQQTGEFGAAF	DPADVRQQTGEFGAAF	16
24.16.seq99052.24	G7LF30_MEDTR/12-195_[116-131]	G7LF30_MEDTR	TAKRRPSGGERRKYAL	TAKRRPSGGERRKYAL	16
24.16.seq99051.24	A0A251MSZ8_PRUPE/24-203_[98-113]	A0A251MSZ8_PRUPE	PSDVRKQSGSFAGAFI	PSDVRKQSGSFAGAFI	16
24.16.seq99050.24	A0A3B3QSK0_9TELE/766-890_[30-45]	A0A3B3QSK0_9TELE	FCLEDRDFTPGTSRLE	FALEDRDFTPGTSRLE	16
24.16.seq99049.24	K7MWS1_SOYBN/15-195_[13-28]	K7MWS1_SOYBN	RHSFTGNLYKALSERG	RHSFTGNLYKALSERG	16
24.16.seq99048.24	A0A3Q4GRE1_NEOBR/2-136_[108-123]	A0A3Q4GRE1_NEOBR	RTYLEWPDDEDQIPAF	RTYLEWPDDEDQIPAF	16
24.16.seq99047.24	A0A2K3JVD3_TRIPR/7-156_[30-45]	A0A2K3JVD3_TRIPR	ETYIDIKLERGDNVWP	ETYIDIKLERGDNVWP	16
24.16.seq99046.24	A0A2U1LAH5_ARTAN/16-208_[13-28]	A0A2U1LAH5_ARTAN	RNNFTNHLHTALVNAN	RNNFTNHLHTALVNAN	16
24.16.seq99045.24	A0A251V3X0_HELAN/12-169_[104-119]	A0A251V3X0_HELAN	NHRGSFTVEAKEGAEG	NHRGSFTVEAKEGAEG	16
24.16.seq99044.24	S1SMR1_THECC/17-190_[156-171]	S1SMR1_THECC	DIIQQVQNKLHRTALY	DIIQQVQNKLHRTALY	16
24.16.seq99043.24	A0A059C811_EUCGR/9-185_[11-26]	A0A059C811_EUCGR	DVRDSFLECFHDQLKG	DVRDSFLEAFHDQLKG	16
24.16.seq99042.24	A0A455AN73_PHYMC/512-667_[128-143]	A0A455AN73_PHYMC	FQERPLFWARIRNALG	FQERPLFWARIRNALG	16
24.16.seq99041.24	A0A2P6PES4_ROSCH/26-205_[11-26]	A0A2P6PES4_ROSCH	DTRKGFTDHLHTALRN	DTRKGFTDHLHTALRN	16
24.16.seq99040.24	A0A2U1N0W2_ARTAN/24-217_[113-128]	A0A2U1N0W2_ARTAN	FEQHEVSSKDNLEKVK	FEQHEVSSKDNLEKVK	16
24.16.seq9904.24	A0A371GWB9_MUCPR/11-191_A0A371GWB9.1_[7]	A0A371GWB9_MUCPR	NELEEIMECHRTYGQV	NELEEIMEAHRTYGQV	16
24.16.seq99039.24	A0A371HEM2_MUCPR/11-175_[96-111]	A0A371HEM2_MUCPR	SYEVALAKHEDKFRDD	SYEVALAKHEDKFRDD	16
24.16.seq99038.24	A0A0D3B9U3_BRAOL/24-144_[4-19]	A0A0D3B9U3_BRAOL	FLRFRGEDVRKGFLSH	FLRFRGEDVRKGFLSH	16
24.16.seq99037.24	A0A2J6JYH4_LACSA/14-197_[125-140]	A0A2J6JYH4_LACSA	WRKALKEAADLAGWEL	WRKALKEAADLAGWEL	16
24.16.seq99036.24	H3AXD4_LATCH/655-797_[42-57]	H3AXD4_LATCH	GKWIIDNIVDSIEKSR	GKWIIDNIVDSIEKSR	16
24.16.seq99035.24	Q16VI7_AEDAE/1053-1208_[25-40]	Q16VI7_AEDAE	NGYALCLHYRDIHSAA	NGYALALHYRDIHSAA	16
24.16.seq99034.24	A0A2C9GGV4_ANOAL/801-958_[115-130]	A0A2C9GGV4_ANOAL	STTYLQWGDNWFWDKL	STTYLQWGDNWFWDKL	16
24.16.seq99033.24	A0A0L0DAI1_THETB/39-189_[101-116]	A0A0L0DAI1_THETB	QLGKWNRAHVANDPIQ	QLGKWNRAHVANDPIQ	16
24.16.seq99032.24	A0A1S3ICW5_LINUN/700-851_[7-22]	A0A1S3ICW5_LINUN	VDADREWVAVELLARM	VDADREWVAVELLARM	16
24.16.seq99031.24	A0A251MRW2_PRUPE/19-200_[20-35]	A0A251MRW2_PRUPE	LYRQLDWRGIRTFRDD	LYRQLDWRGIRTFRDD	16
24.16.seq99030.24	K7L0Z9_SOYBN/22-199_[10-25]	K7L0Z9_SOYBN	DDTRSDFASHLHAALR	DDTRSDFASHLHAALR	16
24.16.seq9903.24	A0A371GWB9_MUCPR/11-191_A0A371GWB9.1_[6]	A0A371GWB9_MUCPR	SKFYCQSAWCLNELEE	SKFYAQSAWALNELEE	16
24.16.seq99029.24	A0A2J6JYE9_LACSA/14-195_[146-161]	A0A2J6JYE9_LACSA	GHEAKVIQQIVEKLSL	GHEAKVIQQIVEKLSL	16
24.16.seq99028.24	A0A210PT11_MIZYE/733-877_[5-20]	A0A210PT11_MIZYE	SCAEDDWRWVLDNILM	SAAEDDWRWVLDNILM	16
24.16.seq99027.24	D7MKZ4_ARALL/14-173_[29-44]	D7MKZ4_ARALL	INVFTDEIEVKGKDLQ	INVFTDEIEVKGKDLQ	16
24.16.seq99026.24	N6T878_DENPD/1083-1234_[11-26]	N6T878_DENPD	VFVSQALAPGLESGDP	VFVSQALAPGLESGDP	16
24.16.seq99025.24	A0A498IV66_MALDO/93-265_[95-110]	A0A498IV66_MALDO	YDIDPSDVKKQTGRVA	YDIDPSDVKKQTGRVA	16
24.16.seq99024.24	A0A1S3UB73_VIGRR/30-151_[19-34]	A0A1S3UB73_VIGRR	MYDHLKRHGFNPFLDN	MYDHLKRHGFNPFLDN	16
24.16.seq99023.24	A0A151RLT4_CAJCA/13-192_[104-119]	A0A151RLT4_CAJCA	IGHFENALKAAAEKKH	IGHFENALKAAAEKKH	16
24.16.seq99022.24	A0A2P6PKF4_ROSCH/1-96_[14-29]	A0A2P6PKF4_ROSCH	DPSDVRKQTRSFKKAF	DPSDVRKQTRSFKKAF	16
24.16.seq99021.24	A0A2P6QMS4_ROSCH/259-435_[147-162]	A0A2P6QMS4_ROSCH	YKTDRELVDNIVDFVC	YKTDRELVDNIVDFVA	16
24.16.seq99020.24	A0A2K3L383_TRIPR/85-267_[138-153]	A0A2K3L383_TRIPR	QAASLIGWDATNYRNE	QAASLIGWDATNYRNE	16
24.16.seq9902.24	A0A371GWB9_MUCPR/11-191_A0A371GWB9.1_[5]	A0A371GWB9_MUCPR	TELEPQLLRAIRGSQI	TELEPQLLRAIRGSQI	16
24.16.seq99019.24	A0A1I8MM94_MUSDO/1061-1211_[8-23]	A0A1I8MM94_MUSDO	QDEHFVNQILAHNLEN	QDEHFVNQILAHNLEN	16
24.16.seq99018.24	V7BVC5_PHAVU/11-190_[132-147]	V7BVC5_PHAVU	LALHEAANLVGWHHKE	LALHEAANLVGWHHKE	16
24.16.seq99017.24	A0A0G2K2H8_RAT/339-520_[115-130]	A0A0G2K2H8_RAT	SIQFIKQKHGAICWSG	SIQFIKQKHGAIAWSG	16
24.16.seq99016.24	A0A3Q1IQU4_ANATE/372-535_[121-136]	A0A3Q1IQU4_ANATE	FVTWKGSSSMIHTSSF	FVTWKGSSSMIHTSSF	16
24.16.seq99015.24	A0A059AH56_EUCGR/2-180_[151-166]	A0A059AH56_EUCGR	RLIKDIVLKIYMKLKK	RLIKDIVLKIYMKLKK	16
24.16.seq99014.24	A0A151RJR6_CAJCA/56-236_[113-128]	A0A151RJR6_CAJCA	VELEKYSDSTRLEIWR	VELEKYSDSTRLEIWR	16
24.16.seq99013.24	M4CAD2_BRARP/15-192_[127-142]	M4CAD2_BRARP	WKQALEDVAGIAGYHS	WKQALEDVAGIAGYHS	16
24.16.seq99012.24	A0A2U1LC39_ARTAN/150-254_[28-43]	A0A2U1LC39_ARTAN	GIETYKDDEKIRKGKT	GIETYKDDEKIRKGKT	16
24.16.seq99011.24	C3Z6Q7_BRAFL/142-248_[74-89]	C3Z6Q7_BRAFL	DLDAARGYAASSGYSL	DLDAARGYAASSGYSL	16
24.16.seq99010.24	A0A2P6PPG8_ROSCH/16-196_[149-164]	A0A2P6PPG8_ROSCH	EYEYKFINNLVDEISV	EYEYKFINNLVDEISV	16
24.16.seq9901.24	A0A371GWB9_MUCPR/11-191_A0A371GWB9.1_[4]	A0A371GWB9_MUCPR	DQELPKGTELEPQLLR	DQELPKGTELEPQLLR	16
24.16.seq99009.24	A0A498IAK5_MALDO/71-247_[31-46]	A0A498IAK5_MALDO	TFIDDGIRRGENISAS	TFIDDGIRRGENISAS	16
24.16.seq99008.24	A0A0A0KNK0_CUCSA/22-201_[148-163]	A0A0A0KNK0_CUCSA	NEADLIHDLVKEVLSI	NEADLIHDLVKEVLSI	16
24.16.seq99007.24	A0A072UH39_MEDTR/316-493_[103-118]	A0A072UH39_MEDTR	RNQKGEFGRAFESLLN	RNQKGEFGRAFESLLN	16
24.16.seq99006.24	H2S4Y2_TAKRU/650-817_[3-18]	H2S4Y2_TAKRU	FVSYSNRDAGWVENFL	FVSYSNRDAGWVENFL	16
24.16.seq99005.24	D7MXE9_ARALL/9-182_[136-151]	D7MXE9_ARALL	IGMVLGIRNESEFPKA	IGMVLGIRNESEFPKA	16
24.16.seq99004.24	A0A3N7FT75_POPTR/18-189_[106-121]	A0A3N7FT75_POPTR	TGSFAAAFVEHEKHYK	TGSFAAAFVEHEKHYK	16
24.16.seq99003.24	A0A2R6R6Q9_ACTCH/2-106_[78-93]	A0A2R6R6Q9_ACTCH	KFIKIIIQEIANKLDR	KFIKIIIQEIANKLDR	16
24.16.seq99002.24	W9RZM6_9ROSA/15-206_[120-135]	W9RZM6_9ROSA	CMAFSHHQQRFTDEMN	AMAFSHHQQRFTDEMN	16
24.16.seq99001.24	G7L6R9_MEDTR/56-232_[126-141]	G7L6R9_MEDTR	WRSALKQSANISGFDS	WRSALKQSANISGFDS	16
24.16.seq99000.24	A0A1J6I7W4_NICAT/5-184_[5-20]	A0A1J6I7W4_NICAT	LSSRSKEISKTFGDHL	LSSRSKEISKTFGDHL	16
24.16.seq9900.24	A0A371GWB9_MUCPR/11-191_A0A371GWB9.1_[3]	A0A371GWB9_MUCPR	LTNAGINTFIDDQELP	LTNAGINTFIDDQELP	16
24.16.seq990.24	A0A1U8I258_GOSHI/10-188_A0A1U8I258.1_[7]	A0A1U8I258_GOSHI	AEVSDIMDRNRSEGHI	AEVSDIMDRNRSEGHI	16
24.16.seq99.24	A0A3N7GSG9_POPTR/20-204_A0A3N7GSG9.1_[6]	A0A3N7GSG9_POPTR	SRDYASSPWCLDELVK	SRDYASSPWALDELVK	16
24.16.seq98999.24	A0A0S3RHM7_PHAAN/8-183_[21-36]	A0A0S3RHM7_PHAAN	IETFRTNNIKTFVDCA	IETFRTNNIKTFVDAA	16
24.16.seq98998.24	A0A2J6M156_LACSA/21-209_[141-156]	A0A2J6M156_LACSA	KALTEVAGLKGKNVKG	KALTEVAGLKGKNVKG	16
24.16.seq98997.24	A0A445GJ89_GLYSO/11-194_[114-129]	A0A445GJ89_GLYSO	NKHKEKFNDDKEKLQK	NKHKEKFNDDKEKLQK	16
24.16.seq98996.24	R0FLC7_9BRAS/95-274_[16-31]	R0FLC7_9BRAS	FVSHLADALERHRIKL	FVSHLADALERHRIKL	16
24.16.seq98995.24	A0A251TUI6_HELAN/14-140_[110-125]	A0A251TUI6_HELAN	KKAFAKHVGGSRSSVL	KKAFAKHVGGSRSSVL	16
24.16.seq98994.24	A0A314L2L7_NICAT/1-101_[60-75]	A0A314L2L7_NICAT	GWDVRKTANGDEAKCI	GWDVRKTANGDEAKAI	16
24.16.seq98993.24	R0FUB2_9BRAS/13-195_[164-179]	R0FUB2_9BRAS	KGEKPAFFGMQQRMEQ	KGEKPAFFGMQQRMEQ	16
24.16.seq98992.24	A0A2P6R083_ROSCH/66-245_[99-114]	A0A2P6R083_ROSCH	PTDVRQQTGNFEAAFA	PTDVRQQTGNFEAAFA	16
24.16.seq98991.24	A0A2I4DID4_JUGRE/50-199_[76-91]	A0A2I4DID4_JUGRE	GSFAEVFTAHEKDPKI	GSFAEVFTAHEKDPKI	16
24.16.seq98990.24	A0A3B1KFZ5_ASTMX/169-328_[119-134]	A0A3B1KFZ5_ASTMX	KWCGPKSNRLRSRFWK	KWAGPKSNRLRSRFWK	16
24.16.seq9899.24	A0A1S4D2Z5_TOBAC/1-99_A0A1S4D2Z5.1_[9]	A0A1S4D2Z5_TOBAC	PLDVAWYPIGVDSRVK	PLDVAWYPIGVDSRVK	16
24.16.seq98989.24	D7KC69_ARALL/8-186_[63-78]	D7KC69_ARALL	YAESKWCLDELTKIMD	YAESKWALDELTKIMD	16
24.16.seq98988.24	F7D5H1_ORNAN/384-555_[38-53]	F7D5H1_ORNAN	LFIYGRDDLVGEDVVV	LFIYGRDDLVGEDVVV	16
24.16.seq98987.24	E0VDA7_PEDHC/1088-1236_[39-54]	E0VDA7_PEDHC	NVTAYIADTIIEAVES	NVTAYIADTIIEAVES	16
24.16.seq98986.24	A0A398A763_BRACM/13-190_[152-167]	A0A398A763_BRACM	IEKIAVDLMDVLGLTP	IEKIAVDLMDVLGLTP	16
24.16.seq98985.24	M1BA09_SOLTU/22-199_[128-143]	M1BA09_SOLTU	WRTALIAAANIKGHNI	WRTALIAAANIKGHNI	16
24.16.seq98984.24	A0A182QDR2_9DIPT/814-922_[6-21]	A0A182QDR2_9DIPT	SYSHQDEAFIAEELVP	SYSHQDEAFIAEELVP	16
24.16.seq98983.24	A0A251MZC6_PRUPE/17-197_[120-135]	A0A251MZC6_PRUPE	RDEDEVANWRAALEEA	RDEDEVANWRAALEEA	16
24.16.seq98982.24	I3MT55_ICTTR/318-500_[76-91]	I3MT55_ICTTR	FSWLGHSSEEQIVIYN	FSWLGHSSEEQIVIYN	16
24.16.seq98981.24	A0A2K3JK87_TRIPR/1-136_[66-81]	A0A2K3JK87_TRIPR	NIVLLQKWKNALHQVA	NIVLLQKWKNALHQVA	16
24.16.seq98980.24	A0A397Z7G6_BRACM/262-455_[73-88]	A0A397Z7G6_BRACM	RCLDELMEIIKCGEQF	RALDELMEIIKAGEQF	16
24.16.seq9898.24	E9G6W0_DAPPU/701-852_E9G6W0.1_[9]	E9G6W0_DAPPU	DALAPSSLQKSISLPD	DALAPSSLQKSISLPD	16
24.16.seq98979.24	A0A0D3DAL7_BRAOL/11-123_[97-112]	A0A0D3DAL7_BRAOL	QALVDVATTAGYHSIN	QALVDVATTAGYHSIN	16
24.16.seq98978.24	A0A0L9TCS3_PHAAN/13-195_[138-153]	A0A0L9TCS3_PHAAN	ANFFGWDESNHRVDAD	ANFFGWDESNHRVDAD	16
24.16.seq98977.24	D7MH87_ARALL/1-97_[26-41]	D7MH87_ARALL	RGNFALERYQGLEMAD	RGNFALERYQGLEMAD	16
24.16.seq98976.24	G7JKM5_MEDTR/108-242_[110-125]	G7JKM5_MEDTR	ILEEIINLVLKRLSKY	ILEEIINLVLKRLSKY	16
24.16.seq98975.24	A0A072UCU7_MEDTR/245-424_[2-17]	A0A072UCU7_MEDTR	YSGLRWGTDTRHGFTG	YSGLRWGTDTRHGFTG	16
24.16.seq98974.24	A0A402EID5_9SAUR/549-697_[73-88]	A0A402EID5_9SAUR	WCTLEMSLATYRLIAE	WATLEMSLATYRLIAE	16
24.16.seq98973.24	A0A2I4GEX1_JUGRE/25-179_[110-125]	A0A2I4GEX1_JUGRE	QAFAKHEISFEKDLEK	QAFAKHEISFEKDLEK	16
24.16.seq98972.24	M4D288_BRARP/891-1069_[124-139]	M4D288_BRARP	IQRWKHALTEVAQIAG	IQRWKHALTEVAQIAG	16
24.16.seq98971.24	G7INJ8_MEDTR/21-202_[132-147]	G7INJ8_MEDTR	DALTEVSKLSGWDSKN	DALTEVSKLSGWDSKN	16
24.16.seq98970.24	A0A1W4W2K7_AGRPL/170-276_[19-34]	A0A1W4W2K7_AGRPL	LEMMEKLYNLKLCVKD	LEMMEKLYNLKLAVKD	16
24.16.seq9897.24	E9G6W0_DAPPU/701-852_E9G6W0.1_[7]	E9G6W0_DAPPU	ELHLAQHSLLEDKRNG	ELHLAQHSLLEDKRNG	16
24.16.seq98969.24	A0A3Q0RRR2_AMPCI/783-936_[117-132]	A0A3Q0RRR2_AMPCI	RTYLSWPQAAQHAGVF	RTYLSWPQAAQHAGVF	16
24.16.seq98968.24	A0A1R3GJC7_9ROSI/22-200_[124-139]	A0A1R3GJC7_9ROSI	EEMQNWRRALQDVTQI	EEMQNWRRALQDVTQI	16
24.16.seq98967.24	A0A445BXX0_ARAHY/22-200_[159-174]	A0A445BXX0_ARAHY	FVTKELNHKFTIDIKL	FVTKELNHKFTIDIKL	16
24.16.seq98966.24	A0A2R6R190_ACTCH/17-203_[27-42]	A0A2R6R190_ACTCH	AGLRTFIDDEGIERGE	AGLRTFIDDEGIERGE	16
24.16.seq98965.24	A0A072TX35_MEDTR/13-198_[124-139]	A0A072TX35_MEDTR	GEERLEYVLSRWTSAL	GEERLEYVLSRWTSAL	16
24.16.seq98964.24	R7T422_CAPTE/1-136_[12-27]	R7T422_CAPTE	FGWIREHLMPKMEGEH	FGWIREHLMPKMEGEH	16
24.16.seq98963.24	A0A059C7H9_EUCGR/10-207_[130-145]	A0A059C7H9_EUCGR	WKKALFEASSLSGWEL	WKKALFEASSLSGWEL	16
24.16.seq98962.24	TLR13_MOUSE/833-987_[22-37]	TLR13_MOUSE	ALEQGSQTTFKLCLHQ	ALEQGSQTTFKLALHQ	16
24.16.seq98961.24	A0A3B4WNF7_SERLL/399-493_[4-19]	A0A3B4WNF7_SERLL	YPPPGAIGFTEKVETF	YPPPGAIGFTEKVETF	16
24.16.seq98960.24	M1D0W4_SOLTU/12-168_[122-137]	M1D0W4_SOLTU	RDGIESENIQQIVNYI	RDGIESENIQQIVNYI	16
24.16.seq9896.24	E9G6W0_DAPPU/701-852_E9G6W0.1_[6]	E9G6W0_DAPPU	SENFIQSHWCLWELHL	SENFIQSHWALWELHL	16
24.16.seq98959.24	A0A2U1Q8K9_ARTAN/10-199_[28-43]	A0A2U1Q8K9_ARTAN	GIRVNSEEDASFDVYE	GIRVNSEEDASFDVYE	16
24.16.seq98958.24	G7JF29_MEDTR/23-203_[158-173]	G7JF29_MEDTR	VEEIVNILNCKFSSLP	VEEIVNILNAKFSSLP	16
24.16.seq98957.24	A0A059B457_EUCGR/8-190_[39-54]	A0A059B457_EUCGR	CEGEEFGPELLQAINQ	AEGEEFGPELLQAINQ	16
24.16.seq98956.24	D7MKY5_ARALL/25-216_[110-125]	D7MKY5_ARALL	RDLEYRYKHKPERPQK	RDLEYRYKHKPERPQK	16
24.16.seq98955.24	H3C6N4_TETNG/262-426_[38-53]	H3C6N4_TETNG	EWGHRLCLLERDVLPG	EWGHRLALLERDVLPG	16
24.16.seq98954.24	A0A2P6QMM0_ROSCH/1-162_[103-118]	A0A2P6QMM0_ROSCH	VANISGWNTNDHKTHQ	VANISGWNTNDHKTHQ	16
24.16.seq98953.24	A0A2U1QCY1_ARTAN/16-190_[156-171]	A0A2U1QCY1_ARTAN	IFKKKCSSSSSVDGNL	IFKKKASSSSSVDGNL	16
24.16.seq98952.24	A0A3B4Y7G1_SERLL/703-873_[112-127]	A0A3B4Y7G1_SERLL	NAIRAFAQKREYLTWP	NAIRAFAQKREYLTWP	16
24.16.seq98951.24	A0A091VY10_NIPNI/495-653_[102-117]	A0A091VY10_NIPNI	PCIIPARYHKLKALMA	PAIIPARYHKLKALMA	16
24.16.seq98950.24	A0A3B5ALA7_9TELE/476-644_[50-65]	A0A3B5ALA7_9TELE	DTWQQFECMAAMHRAL	DTWQQFEAMAAMHRAL	16
24.16.seq9895.24	E9G6W0_DAPPU/701-852_E9G6W0.1_[5]	E9G6W0_DAPPU	NVLNDCIMQSIATSRK	NVLNDAIMQSIATSRK	16
24.16.seq98949.24	A0A1S3HGY1_LINUN/359-488_[10-25]	A0A1S3HGY1_LINUN	SEEDEKLINDVFLPGL	SEEDEKLINDVFLPGL	16
24.16.seq98948.24	W9S3W3_9ROSA/4-184_[148-163]	W9S3W3_9ROSA	YTESEVVEEIVKDILK	YTESEVVEEIVKDILK	16
24.16.seq98947.24	A0A2K3JWE8_TRIPR/1-79_[53-68]	A0A2K3JWE8_TRIPR	KFDWGKSRHENSRFQA	KFDWGKSRHENSRFQA	16
24.16.seq98946.24	A0A2K3NEY8_TRIPR/1-117_[50-65]	A0A2K3NEY8_TRIPR	EEKKDESPLSQRLELR	EEKKDESPLSQRLELR	16
24.16.seq98945.24	A0A2U1LVQ3_ARTAN/27-210_[69-84]	A0A2U1LVQ3_ARTAN	SKWCLDEVLTIIEENE	SKWALDEVLTIIEENE	16
24.16.seq98944.24	A0A1S3U3K1_VIGRR/60-243_[151-166]	A0A1S3U3K1_VIGRR	KSQNEQIEKIVQEIIN	KSQNEQIEKIVQEIIN	16
24.16.seq98943.24	F4J3L8_ARATH/62-240_[133-148]	F4J3L8_ARATH	KVATIAGYDSRKWDNE	KVATIAGYDSRKWDNE	16
24.16.seq98942.24	A0A2J7QHL9_9NEOP/542-703_[27-42]	A0A2J7QHL9_9NEOP	TTHFKLCLHYRDWIAG	TTHFKLALHYRDWIAG	16
24.16.seq98941.24	R0F2T1_9BRAS/13-189_[95-110]	R0F2T1_9BRAS	SGVEPFTVRHQLGSFD	SGVEPFTVRHQLGSFD	16
24.16.seq98940.24	A0A2J6MEU6_LACSA/21-224_[119-134]	A0A2J6MEU6_LACSA	MMEAETDANRRSKWAQ	MMEAETDANRRSKWAQ	16
24.16.seq9894.24	E9G6W0_DAPPU/701-852_E9G6W0.1_[4]	E9G6W0_DAPPU	ERDFTAGNVLNDCIMQ	ERDFTAGNVLNDAIMQ	16
24.16.seq98939.24	V7AQM4_PHAVU/17-175_[67-82]	V7AQM4_PHAVU	ASFTWYLRELAEICNC	ASFTWYLRELAEIANA	16
24.16.seq98938.24	A0A0D3ABH4_BRAOL/19-62_[21-36]	A0A0D3ABH4_BRAOL	LKEFRSKGIDLFIDND	LKEFRSKGIDLFIDND	16
24.16.seq98937.24	H0VSQ0_CAVPO/673-836_[143-158]	H0VSQ0_CAVPO	DGKSPEGTGDLENSHE	DGKSPEGTGDLENSHE	16
24.16.seq98936.24	A0A251UWP2_HELAN/9-207_[12-27]	A0A251UWP2_HELAN	TRLSFVDHLHNALLEA	TRLSFVDHLHNALLEA	16
24.16.seq98935.24	A0A251VPF9_HELAN/14-203_[174-189]	A0A251VPF9_HELAN	ELHKRSDIPKLIGMES	ELHKRSDIPKLIGMES	16
24.16.seq98934.24	A0A059AYT3_EUCGR/50-232_[101-116]	A0A059AYT3_EUCGR	EVRGHRESFGDALARH	EVRGHRESFGDALARH	16
24.16.seq98933.24	A0A498IG77_MALDO/22-207_[108-123]	A0A498IG77_MALDO	GVCFEKAFAKHEKDFE	GVAFEKAFAKHEKDFE	16
24.16.seq98932.24	C6THX9_SOYBN/16-199_[97-112]	C6THX9_SOYBN	IDPSDVRSQRGTYAEA	IDPSDVRSQRGTYAEA	16
24.16.seq98931.24	V7ALQ3_PHAVU/27-202_[100-115]	V7ALQ3_PHAVU	SVLRDNQHISFEVVSD	SVLRDNQHISFEVVSD	16
24.16.seq98930.24	A0A2U1LP60_ARTAN/26-209_[136-151]	A0A2U1LP60_ARTAN	AVDLSGFDLQEMTNGY	AVDLSGFDLQEMTNGY	16
24.16.seq9893.24	E9G6W0_DAPPU/701-852_E9G6W0.1_[3]	E9G6W0_DAPPU	NAPPHYKLCVYERDFT	NAPPHYKLAVYERDFT	16
24.16.seq98929.24	A0A371GRZ1_MUCPR/12-178_[70-85]	A0A371GRZ1_MUCPR	YCLFEVVKILDEFAKG	YALFEVVKILDEFAKG	16
24.16.seq98928.24	A0A059C9G9_EUCGR/10-200_[67-82]	A0A059C9G9_EUCGR	SSPWCLEELVKIMECK	SSPWALEELVKIMEAK	16
24.16.seq98927.24	R7V8B7_CAPTE/605-754_[118-133]	R7V8B7_CAPTE	LEWENDDATGQDLFWR	LEWENDDATGQDLFWR	16
24.16.seq98926.24	A0A0D3AFQ1_BRAOL/46-224_[149-164]	A0A0D3AFQ1_BRAOL	AKMIEDVAIDVAKKLF	AKMIEDVAIDVAKKLF	16
24.16.seq98925.24	R0K6N6_ANAPL/380-542_[146-161]	R0K6N6_ANAPL	VRYQMPSKKKMSHSEI	VRYQMPSKKKMSHSEI	16
24.16.seq98924.24	D7MG64_ARALL/8-176_[9-24]	D7MG64_ARALL	DLSDYFVRELATALRD	DLSDYFVRELATALRD	16
24.16.seq98923.24	A0A059CUC1_EUCGR/24-110_[61-76]	A0A059CUC1_EUCGR	NQRGRYGQALIGHDER	NQRGRYGQALIGHDER	16
24.16.seq98922.24	A0A2J6MEV8_LACSA/22-226_[16-31]	A0A2J6MEV8_LACSA	TTYLYKALMDAKITTF	TTYLYKALMDAKITTF	16
24.16.seq98921.24	A0A078IR02_BRANA/38-156_[68-83]	A0A078IR02_BRANA	EKIETWRQALEGVATI	EKIETWRQALEGVATI	16
24.16.seq98920.24	A0A2I0HIE7_PUNGR/441-636_[27-42]	A0A2I0HIE7_PUNGR	VGVHTVRDNGKLRVAE	VGVHTVRDNGKLRVAE	16
24.16.seq9892.24	B9RYD1_RICCO/22-202_B9RYD1.1_[7]	B9RYD1_RICCO	EELVKILECMKNRGQM	EELVKILEAMKNRGQM	16
24.16.seq98919.24	A0A3P8VQU5_CYNSE/900-1058_[21-36]	A0A3P8VQU5_CYNSE	EMCVQLEKEGDRHLKL	EMAVQLEKEGDRHLKL	16
24.16.seq98918.24	G5AZF0_HETGA/359-516_[19-34]	G5AZF0_HETGA	AVETLPTVLEKHFGYK	AVETLPTVLEKHFGYK	16
24.16.seq98917.24	G7IQ97_MEDTR/17-196_[152-167]	G7IQ97_MEDTR	EYKFIGNIVEVVAKKI	EYKFIGNIVEVVAKKI	16
24.16.seq98916.24	Q9SSN5_ARATH/8-185_[0-15]	Q9SSN5_ARATH	KYDVFLSFRGHDTRQN	KYDVFLSFRGHDTRQN	16
24.16.seq98915.24	A0A059AE04_EUCGR/8-194_[102-117]	A0A059AE04_EUCGR	VRHQIGNYHEAINSHI	VRHQIGNYHEAINSHI	16
24.16.seq98914.24	A0A2G2V1X3_CAPBA/5-191_[29-44]	A0A2G2V1X3_CAPBA	RAFSVNELDIDEKGCK	RAFSVNELDIDEKGAK	16
24.16.seq98913.24	A0A3B4G4J0_9CICH/764-887_[99-114]	A0A3B4G4J0_9CICH	HDHKLFHSLFLRRGML	HDHKLFHSLFLRRGML	16
24.16.seq98912.24	A0A371HXR2_MUCPR/16-202_[10-25]	A0A371HXR2_MUCPR	GTRYGFTDHLCNALRQ	GTRYGFTDHLANALRQ	16
24.16.seq98911.24	S4R9Z0_PETMA/412-562_[8-23]	S4R9Z0_PETMA	SHEDAAWVRENLMPQL	SHEDAAWVRENLMPQL	16
24.16.seq98910.24	A0A3B3XB75_9TELE/728-831_[73-88]	A0A3B3XB75_9TELE	EWCSREIQMQHERKTC	EWASREIQMQHERKTA	16
24.16.seq9891.24	B9RYD1_RICCO/22-202_B9RYD1.1_[6]	B9RYD1_RICCO	SQDYPSSKWCLEELVK	SQDYPSSKWALEELVK	16
24.16.seq98909.24	A0A498IQ20_MALDO/72-260_[156-171]	A0A498IQ20_MALDO	IVETVWNKGTEDIEGI	IVETVWNKGTEDIEGI	16
24.16.seq98908.24	A0A072V6W5_MEDTR/1-144_[20-35]	A0A072V6W5_MEDTR	TWSYKKTFEKHMRDLK	TWSYKKTFEKHMRDLK	16
24.16.seq98907.24	A0A3Q7RQX5_VULVU/692-852_[128-143]	A0A3Q7RQX5_VULVU	EDLQDVGWFLDTLSRH	EDLQDVGWFLDTLSRH	16
24.16.seq98906.24	M1B043_SOLTU/14-198_[12-27]	M1B043_SOLTU	ISVNFINILHTALTDV	ISVNFINILHTALTDV	16
24.16.seq98905.24	A0A059D3G2_EUCGR/61-244_[138-153]	A0A059D3G2_EUCGR	LLEVGNLKGYEANGSE	LLEVGNLKGYEANGSE	16
24.16.seq98904.24	R0H2I5_9BRAS/315-459_[70-85]	R0H2I5_9BRAS	LLEKSLKEDRIQKWRA	LLEKSLKEDRIQKWRA	16
24.16.seq98903.24	A0A251QEE8_PRUPE/32-178_[38-53]	A0A251QEE8_PRUPE	PRGEEISPALLNAIEE	PRGEEISPALLNAIEE	16
24.16.seq98902.24	A0A2I0LB15_PUNGR/45-237_[118-133]	A0A2I0LB15_PUNGR	VEDSKRNPRINVQKWR	VEDSKRNPRINVQKWR	16
24.16.seq98901.24	A0A1R3KEQ5_9ROSI/12-179_[134-149]	A0A1R3KEQ5_9ROSI	FTQVGYLKGWHMDGGN	FTQVGYLKGWHMDGGN	16
24.16.seq98900.24	A0A2U1PSS4_ARTAN/14-191_[106-121]	A0A2U1PSS4_ARTAN	SGPVEKAFAENAKKGA	SGPVEKAFAENAKKGA	16
24.16.seq9890.24	B9RYD1_RICCO/22-202_B9RYD1.1_[5]	B9RYD1_RICCO	NEISPSLLKAIEESKI	NEISPSLLKAIEESKI	16
24.16.seq989.24	A0A1U8I258_GOSHI/10-188_A0A1U8I258.1_[6]	A0A1U8I258_GOSHI	SKDYASSKSCLAEVSD	SKDYASSKSALAEVSD	16
24.16.seq98899.24	G3WMT2_SARHA/867-1025_[72-87]	G3WMT2_SARHA	VKSGNFKTAFYLSHQR	VKSGNFKTAFYLSHQR	16
24.16.seq98898.24	H2M8J4_ORYLA/358-548_[51-66]	H2M8J4_ORYLA	PTGSFTNEHYQDDTQL	PTGSFTNEHYQDDTQL	16
24.16.seq98897.24	A0A2J6MEW1_LACSA/21-249_[122-137]	A0A2J6MEW1_LACSA	AEANTDKRSKWAQKID	AEANTDKRSKWAQKID	16
24.16.seq98896.24	A0A2P6QPL4_ROSCH/25-204_[149-164]	A0A2P6QPL4_ROSCH	SKFIDKIVGELSAQVI	SKFIDKIVGELSAQVI	16
24.16.seq98895.24	A0A1U7YKK6_NICSY/25-205_[149-164]	A0A1U7YKK6_NICSY	GHESRCIRQIAVAVLN	GHESRAIRQIAVAVLN	16
24.16.seq98894.24	A0A1S3KWW0_SALSA/316-470_[117-132]	A0A1S3KWW0_SALSA	PTYLSWLRAGEHTRVF	PTYLSWLRAGEHTRVF	16
24.16.seq98893.24	A0A498J2F4_MALDO/10-155_[35-50]	A0A498J2F4_MALDO	RDEYDYKLEKNHGDIP	RDEYDYKLEKNHGDIP	16
24.16.seq98892.24	A0A371GWB9_MUCPR/11-191_[3-18]	A0A371GWB9_MUCPR	VFLNFRGEDTRKTLVS	VFLNFRGEDTRKTLVS	16
24.16.seq98891.24	A0A1S3E0F0_CICAR/521-719_[133-148]	A0A1S3E0F0_CICAR	LLEVGGIAGVVIINSK	LLEVGGIAGVVIINSK	16
24.16.seq98890.24	F6ZAC8_XENTR/632-783_[33-48]	F6ZAC8_XENTR	QHERNFIPGKSIIENI	QHERNFIPGKSIIENI	16
24.16.seq9889.24	B9RYD1_RICCO/22-202_B9RYD1.1_[4]	B9RYD1_RICCO	DDDLERGNEISPSLLK	DDDLERGNEISPSLLK	16
24.16.seq98889.24	A0A2K3NW26_TRIPR/509-693_[142-157]	A0A2K3NW26_TRIPR	GVVIINSRNESKDVKK	GVVIINSRNESKDVKK	16
24.16.seq98888.24	A0A2P6QIK1_ROSCH/14-209_[123-138]	A0A2P6QIK1_ROSCH	KEKLDQWRLALKNVAD	KEKLDQWRLALKNVAD	16
24.16.seq98887.24	G7J7A7_MEDTR/1272-1451_[156-171]	G7J7A7_MEDTR	EVIAQVWKRLELKFPS	EVIAQVWKRLELKFPS	16
24.16.seq98886.24	A0A397XV27_BRACM/7-184_[144-159]	A0A397XV27_BRACM	NFNNEAKMIEVIVNDL	NFNNEAKMIEVIVNDL	16
24.16.seq98885.24	V4VQ06_9ROSI/10-193_[29-44]	V4VQ06_9ROSI	KIRTFIDDEGLGRGDE	KIRTFIDDEGLGRGDE	16
24.16.seq98884.24	A0A2T7NSU4_POMCA/1273-1415_[107-122]	A0A2T7NSU4_POMCA	MMAVLKTNTYIQWQDQ	MMAVLKTNTYIQWQDQ	16
24.16.seq98883.24	W4YQY2_STRPU/754-905_[131-146]	W4YQY2_STRPU	RIMWEKLVRELGYNKK	RIMWEKLVRELGYNKK	16
24.16.seq98882.24	A0A3Q2D6J5_CYPVA/333-508_[133-148]	A0A3Q2D6J5_CYPVA	GALEWKNAFVKTNKIA	GALEWKNAFVKTNKIA	16
24.16.seq98881.24	A0A2I0MLF1_COLLI/888-1046_[136-151]	A0A2I0MLF1_COLLI	WQCLKNAIAMSNTLAY	WQALKNAIAMSNTLAY	16
24.16.seq98880.24	A0A3Q1GGE6_9TELE/279-445_[150-165]	A0A3Q1GGE6_9TELE	HNESAGDPQTVLHDDK	HNESAGDPQTVLHDDK	16
24.16.seq9888.24	B9RYD1_RICCO/22-202_B9RYD1.1_[3]	B9RYD1_RICCO	LNGKKIPTFIDDDLER	LNGKKIPTFIDDDLER	16
24.16.seq98879.24	A0A3B4DII3_PYGNA/657-814_[35-50]	A0A3B4DII3_PYGNA	RDFAPGQWIVDNIINC	RDFAPGQWIVDNIINA	16
24.16.seq98878.24	A0A1J6JYL7_NICAT/23-201_[6-21]	A0A1J6JYL7_NICAT	NCSGGDTSKYFVDQLY	NASGGDTSKYFVDQLY	16
24.16.seq98877.24	A0A1S3J135_LINUN/494-655_[39-54]	A0A1S3J135_LINUN	FIVGAAIAENIIESIE	FIVGAAIAENIIESIE	16
24.16.seq98876.24	A0A2I4EN21_JUGRE/23-199_[133-148]	A0A2I4EN21_JUGRE	KRVADLSGFPLAYFRN	KRVADLSGFPLAYFRN	16
24.16.seq98875.24	Q9SCZ2_ARATH/18-199_[106-121]	Q9SCZ2_ARATH	RFGCVFKNLRNVDVHK	RFGAVFKNLRNVDVHK	16
24.16.seq98874.24	A0A2P6QPG3_ROSCH/36-236_[175-190]	A0A2P6QPG3_ROSCH	ERPIGLGSCRQEVNKL	ERPIGLGSARQEVNKL	16
24.16.seq98873.24	A0A498JIX7_MALDO/13-160_[127-142]	A0A498JIX7_MALDO	RSWRSALTTATSFSGW	RSWRSALTTATSFSGW	16
24.16.seq98872.24	A0A067RE44_ZOONE/182-360_[102-117]	A0A067RE44_ZOONE	AQGESLSTLLHAVHLV	AQGESLSTLLHAVHLV	16
24.16.seq98871.24	A0A1B0AP23_9MUSC/184-354_[134-149]	A0A1B0AP23_9MUSC	RNVDLSSRGISSITAN	RNVDLSSRGISSITAN	16
24.16.seq98870.24	A0A3B4AYV9_9GOBI/703-862_[130-145]	A0A3B4AYV9_9GOBI	GLFWENVRRALESMLS	GLFWENVRRALESMLS	16
24.16.seq9887.24	A0A078JBE9_BRANA/30-204_A0A078JBE9.1_[5]	A0A078JBE9_BRANA	VETLEHLLKRIDESEM	VETLEHLLKRIDESEM	16
24.16.seq98869.24	A0A2K3N041_TRIPR/7-183_[37-52]	A0A2K3N041_TRIPR	LGRGEEISPTLHRAIK	LGRGEEISPTLHRAIK	16
24.16.seq98868.24	A0A2G2W6D6_CAPBA/1-102_[66-81]	A0A2G2W6D6_CAPBA	QRGRGMVLQNSAQETE	QRGRGMVLQNSAQETE	16
24.16.seq98867.24	D7KPK0_ARALL/13-188_[149-164]	D7KPK0_ARALL	EDDIIELVVKRVLAEL	EDDIIELVVKRVLAEL	16
24.16.seq98866.24	A0A2P8Y3Q2_BLAGE/1088-1241_[27-42]	A0A2P8Y3Q2_BLAGE	PPYRLCLHYRDFNMSA	PPYRLALHYRDFNMSA	16
24.16.seq98865.24	A0A3L6QTE9_PANMI/56-210_[40-55]	A0A3L6QTE9_PANMI	SMRPGDRLEESIDEGI	SMRPGDRLEESIDEGI	16
24.16.seq98864.24	D7MKA8_ARALL/16-191_[143-158]	D7MKA8_ARALL	KSFECDIVDHVVKDVM	KSFEADIVDHVVKDVM	16
24.16.seq98863.24	A0A0S3T258_PHAAN/64-247_[167-182]	A0A0S3T258_PHAAN	ILGPKISSLPKDELVG	ILGPKISSLPKDELVG	16
24.16.seq98862.24	G3W1A7_SARHA/545-693_[104-119]	G3W1A7_SARHA	KLNHALCLRRGLFKSQ	KLNHALALRRGLFKSQ	16
24.16.seq98861.24	A0A3Q0FBV8_VIGRR/10-195_[19-34]	A0A3Q0FBV8_VIGRR	YLYKALCDRGVRTFID	YLYKALADRGVRTFID	16
24.16.seq98860.24	A0A2K3MV41_TRIPR/38-180_[104-119]	A0A2K3MV41_TRIPR	HQTGEFGKAFQNLSNT	HQTGEFGKAFQNLSNT	16
24.16.seq9886.24	A0A078JBE9_BRANA/30-204_A0A078JBE9.1_[4]	A0A078JBE9_BRANA	DSLERRGVETLEHLLK	DSLERRGVETLEHLLK	16
24.16.seq98859.24	A0A2J6M6H8_LACSA/20-208_[106-121]	A0A2J6M6H8_LACSA	QSTFGYAMNEHNRKME	QSTFGYAMNEHNRKME	16
24.16.seq98858.24	A0A059AZS1_EUCGR/12-169_[12-27]	A0A059AZS1_EUCGR	ARNYFLGHLYTALDQS	ARNYFLGHLYTALDQS	16
24.16.seq98857.24	A0A059CDE1_EUCGR/242-411_[119-134]	A0A059CDE1_EUCGR	YPNECEGWKRAFKEVA	YPNEAEGWKRAFKEVA	16
24.16.seq98856.24	A0A498KF81_MALDO/16-188_[72-87]	A0A498KF81_MALDO	LDELVHIRECRKSRQQ	LDELVHIREARKSRQQ	16
24.16.seq98855.24	G1KAR4_ANOCA/709-877_[153-168]	G1KAR4_ANOCA	KAQKKKVPKKTGTLEL	KAQKKKVPKKTGTLEL	16
24.16.seq98854.24	A0A437AYP3_CHISP/150-304_[130-145]	A0A437AYP3_CHISP	LLKVKLSNANDMLPPQ	LLKVKLSNANDMLPPQ	16
24.16.seq98853.24	A0A2U1ML50_ARTAN/19-192_[6-21]	A0A2U1ML50_ARTAN	SFQREDTAYTFVDHLY	SFQREDTAYTFVDHLY	16
24.16.seq98852.24	G7LIZ9_MEDTR/17-202_[69-84]	G7LIZ9_MEDTR	STWCLQELVNIADCIH	STWALQELVNIADAIH	16
24.16.seq98851.24	DSC2_ARATH/60-237_[123-138]	DSC2_ARATH	VKQRWSRALMDVANIL	VKQRWSRALMDVANIL	16
24.16.seq98850.24	F4I9N4_ARATH/28-141_[69-84]	F4I9N4_ARATH	DVRGQTGEFGETFWAL	DVRGQTGEFGETFWAL	16
24.16.seq9885.24	A0A078JBE9_BRANA/30-204_A0A078JBE9.1_[3]	A0A078JBE9_BRANA	LKDVRINVFIDSLERR	LKDVRINVFIDSLERR	16
24.16.seq98849.24	W9RZM6_9ROSA/15-206_[126-141]	W9RZM6_9ROSA	HQQRFTDEMNKLQNWR	HQQRFTDEMNKLQNWR	16
24.16.seq98848.24	A0A1V4IHE3_PATFA/704-860_[132-147]	A0A1V4IHE3_PATFA	WRQLEAVLKTTNEPLV	WRQLEAVLKTTNEPLV	16
24.16.seq98847.24	G7K8F2_MEDTR/1744-1887_[118-133]	G7K8F2_MEDTR	NNFGNDYEKIQKWRSA	NNFGNDYEKIQKWRSA	16
24.16.seq98846.24	A0A444ZMS5_ARAHY/52-231_[112-127]	A0A444ZMS5_ARAHY	AFRKHEHRFGEGSERV	AFRKHEHRFGEGSERV	16
24.16.seq98845.24	A0A2K1R7W6_POPTR/12-112_[37-52]	A0A2K1R7W6_POPTR	WCLDELVMIMERKSNT	WALDELVMIMERKSNT	16
24.16.seq98844.24	A0A059ASC8_EUCGR/9-156_[113-128]	A0A059ASC8_EUCGR	ALEKFDGKERDNKQRD	ALEKFDGKERDNKQRD	16
24.16.seq98843.24	A0A2K1R5T5_POPTR/20-196_[101-116]	A0A2K1R5T5_POPTR	DVRKQTGSFAEAFSGH	DVRKQTGSFAEAFSGH	16
24.16.seq98842.24	A0A3Q3N961_9TELE/784-939_[101-116]	A0A3Q3N961_9TELE	AWQMSPYHRMRKLVKK	AWQMSPYHRMRKLVKK	16
24.16.seq98841.24	A0A498JJ86_MALDO/13-178_[62-77]	A0A498JJ86_MALDO	QNYASSTRCLKELVEI	QNYASSTRALKELVEI	16
24.16.seq98840.24	K7LW75_SOYBN/44-223_[39-54]	K7LW75_SOYBN	QKGESISAQLLQAIQD	QKGESISAQLLQAIQD	16
24.16.seq9884.24	A0A2P6PJS4_ROSCH/72-260_A0A2P6PJS4.1_[9]	A0A2P6PJS4_ROSCH	KVVYKSSSVDKGFVGM	KVVYKSSSVDKGFVGM	16
24.16.seq98839.24	D7MG68_ARALL/16-93_[26-41]	D7MG68_ARALL	GVNVFMDEHLNKGTPI	GVNVFMDEHLNKGTPI	16
24.16.seq98838.24	A0A2I0HZV8_PUNGR/389-569_[69-84]	A0A2I0HZV8_PUNGR	SRFLLEEVVRMVECRE	SRFLLEEVVRMVEARE	16
24.16.seq98837.24	S4S120_PETMA/798-940_[15-30]	S4S120_PETMA	VMSEMVPQLEKEGPPF	VMSEMVPQLEKEGPPF	16
24.16.seq98836.24	G7LI71_MEDTR/8-195_[171-186]	G7LI71_MEDTR	QTLSRLYPNELRDLIQ	QTLSRLYPNELRDLIQ	16
24.16.seq98835.24	A0A2K3NW66_TRIPR/494-671_[99-114]	A0A2K3NW66_TRIPR	PSEVRHQKGQFGTQFE	PSEVRHQKGQFGTQFE	16
24.16.seq98834.24	A0A1S3TMM4_VIGRR/732-921_[30-45]	A0A1S3TMM4_VIGRR	HPFTDKELSKGEEIVP	HPFTDKELSKGEEIVP	16
24.16.seq98833.24	A0A078GLG6_BRANA/358-525_[133-148]	A0A078GLG6_BRANA	TWDNEAAMIEEIATDV	TWDNEAAMIEEIATDV	16
24.16.seq98832.24	A0A2K3N4B0_TRIPR/14-191_[27-42]	A0A2K3N4B0_TRIPR	AGIRTFLDNEELIKGD	AGIRTFLDNEELIKGD	16
24.16.seq98831.24	W9RWN5_9ROSA/18-166_[67-82]	W9RWN5_9ROSA	ASSRWCLEELANILQC	ASSRWALEELANILQA	16
24.16.seq98830.24	A0A1J1HJK6_9DIPT/1102-1254_[0-15]	A0A1J1HJK6_9DIPT	YDAYVIYSLQDDNFVT	YDAYVIYSLQDDNFVT	16
24.16.seq9883.24	A0A2P6PJS4_ROSCH/72-260_A0A2P6PJS4.1_[7]	A0A2P6PJS4_ROSCH	DELVTIIQCMKEKWLR	DELVTIIQAMKEKWLR	16
24.16.seq98829.24	A0A0D3DSD9_BRAOL/3-167_[96-111]	A0A0D3DSD9_BRAOL	KSSVKKLIWKSNDLTN	KSSVKKLIWKSNDLTN	16
24.16.seq98828.24	A0A2J6MF61_LACSA/22-227_[122-137]	A0A2J6MF61_LACSA	AETNENKRSKWAQKIK	AETNENKRSKWAQKIK	16
24.16.seq98827.24	A0A210Q3M0_MIZYE/561-677_[2-17]	A0A210Q3M0_MIZYE	DAYISFNDEDDQQRKW	DAYISFNDEDDQQRKW	16
24.16.seq98826.24	V7AKY6_PHAVU/14-164_[31-46]	V7AKY6_PHAVU	TFIDDNILKGTVLGAE	TFIDDNILKGTVLGAE	16
24.16.seq98825.24	A0A182GZQ1_AEDAL/636-781_[27-42]	A0A182GZQ1_AEDAL	DLITVCLHERDFEVGY	DLITVALHERDFEVGY	16
24.16.seq98824.24	A0A2P6QPY1_ROSCH/36-222_[112-127]	A0A2P6QPY1_ROSCH	FAKIDQCEYKDSIGKW	FAKIDQAEYKDSIGKW	16
24.16.seq98823.24	A0A3Q3FNM8_9LABR/777-928_[124-139]	A0A3Q3FNM8_9LABR	RAEENTNLFWEKLRQA	RAEENTNLFWEKLRQA	16
24.16.seq98822.24	A0A059AK28_EUCGR/1-133_[104-119]	A0A059AK28_EUCGR	SKHIQDIVKWISNHLD	SKHIQDIVKWISNHLD	16
24.16.seq98821.24	A0A3Q7JD07_SOLLC/11-191_[145-160]	A0A3Q7JD07_SOLLC	LQNYQDEADCIKKVVD	LQNYQDEADAIKKVVD	16
24.16.seq98820.24	A0A2G3B8F0_CAPCH/17-178_[125-140]	A0A2G3B8F0_CAPCH	WREGGDNGDPQETGIA	WREGGDNGDPQETGIA	16
24.16.seq9882.24	A0A2P6PJS4_ROSCH/72-260_A0A2P6PJS4.1_[6]	A0A2P6PJS4_ROSCH	SPNYASSPWCLDELVT	SPNYASSPWALDELVT	16
24.16.seq98819.24	A0A067RC49_ZOONE/530-685_[135-150]	A0A067RC49_ZOONE	RLHRAILRCTAEKEKK	RLHRAILRATAEKEKK	16
24.16.seq98818.24	A0A1L8HGR1_XENLA/394-561_[36-51]	A0A1L8HGR1_XENLA	KLCLSEREFIPGGALV	KLALSEREFIPGGALV	16
24.16.seq98817.24	G7KPF0_MEDTR/19-200_[143-158]	G7KPF0_MEDTR	WDLRDEPLAREIKEIV	WDLRDEPLAREIKEIV	16
24.16.seq98816.24	A0A445ANB2_ARAHY/16-198_[131-146]	A0A445ANB2_ARAHY	RSALFDVSQISGHVLR	RSALFDVSQISGHVLR	16
24.16.seq98815.24	A0A059BN97_EUCGR/15-195_[146-161]	A0A059BN97_EUCGR	ELKDGYETQFIRQIIG	ELKDGYETQFIRQIIG	16
24.16.seq98814.24	V4T7H3_9ROSI/15-198_[111-126]	V4T7H3_9ROSI	GHGFDQLKQQLKEKPE	GHGFDQLKQQLKEKPE	16
24.16.seq98813.24	A0A1S4DZX2_CUCME/14-193_[148-163]	A0A1S4DZX2_CUCME	EARLIQIIVRHVWKKL	EARLIQIIVRHVWKKL	16
24.16.seq98812.24	A0A0D3AJP9_BRAOL/12-189_[22-37]	A0A0D3AJP9_BRAOL	KELQRKGIIAFVDDKI	KELQRKGIIAFVDDKI	16
24.16.seq98811.24	A0A067D4R7_CITSI/1-155_[126-141]	A0A067D4R7_CITSI	KEVVNQILKRLAEVLL	KEVVNQILKRLAEVLL	16
24.16.seq98810.24	A0A1V4KMJ1_PATFA/453-620_[118-133]	A0A1V4KMJ1_PATFA	TVIKWKGEKSKFPNSS	TVIKWKGEKSKFPNSS	16
24.16.seq9881.24	A0A2P6PJS4_ROSCH/72-260_A0A2P6PJS4.1_[5]	A0A2P6PJS4_ROSCH	DSISPSLVSAIEESRF	DSISPSLVSAIEESRF	16
24.16.seq98809.24	A0A251P6M2_PRUPE/24-205_[96-111]	A0A251P6M2_PRUPE	VDPSDVRNQRGSFGVA	VDPSDVRNQRGSFGVA	16
24.16.seq98808.24	A0A0D3AQ75_BRAOL/9-182_[70-85]	A0A0D3AQ75_BRAOL	SWCLDELLLIMDLCLK	SWALDELLLIMDLALK	16
24.16.seq98807.24	A0A3B4UK55_SERDU/184-361_[7-22]	A0A3B4UK55_SERDU	QSTDKGTEDTLSQFVT	QSTDKGTEDTLSQFVT	16
24.16.seq98806.24	A0A2U1NDN0_ARTAN/28-207_[30-45]	A0A2U1NDN0_ARTAN	TICDHNELPKGEDKIS	TIADHNELPKGEDKIS	16
24.16.seq98805.24	A0A2U1MT98_ARTAN/15-204_[110-125]	A0A2U1MT98_ARTAN	GAGFKKHKLDVNQSIW	GAGFKKHKLDVNQSIW	16
24.16.seq98804.24	A0A371FEG8_MUCPR/14-192_[69-84]	A0A371FEG8_MUCPR	KWCLEELVKIIECMDR	KWALEELVKIIEAMDR	16
24.16.seq98803.24	A0A2I4E9C4_JUGRE/24-205_[30-45]	A0A2I4E9C4_JUGRE	LVFRDDETLKQGEYIS	LVFRDDETLKQGEYIS	16
24.16.seq98802.24	A0A444XYP4_ARAHY/44-238_[162-177]	A0A444XYP4_ARAHY	SMIVKGVSARLPPLRL	SMIVKGVSARLPPLRL	16
24.16.seq98801.24	A0A0D3AJJ8_BRAOL/116-284_[153-168]	A0A0D3AJJ8_BRAOL	VITRDILQRLPSSYLH	VITRDILQRLPSSYLH	16
24.16.seq98800.24	A0A072U6V0_MEDTR/42-227_[29-44]	A0A072U6V0_MEDTR	FRVFRDDDSLQRGDHI	FRVFRDDDSLQRGDHI	16
24.16.seq9880.24	A0A2P6PJS4_ROSCH/72-260_A0A2P6PJS4.1_[4]	A0A2P6PJS4_ROSCH	DPNLRVGDSISPSLVS	DPNLRVGDSISPSLVS	16
24.16.seq988.24	A0A1U8I258_GOSHI/10-188_A0A1U8I258.1_[5]	A0A1U8I258_GOSHI	EQLLLALSQGIAVSNL	EQLLLALSQGIAVSNL	16
24.16.seq98799.24	A0A078G6W2_BRANA/57-235_[137-152]	A0A078G6W2_BRANA	GYHSKNWDNEAKMVED	GYHSKNWDNEAKMVED	16
24.16.seq98798.24	V4TXP4_9ROSI/5-187_[137-152]	V4TXP4_9ROSI	ASNLSGWDSGTTKPDA	ASNLSGWDSGTTKPDA	16
24.16.seq98797.24	A0A2J6M6H8_LACSA/20-208_[113-128]	A0A2J6M6H8_LACSA	MNEHNRKMEAETDANK	MNEHNRKMEAETDANK	16
24.16.seq98796.24	A0A2I4F4V0_JUGRE/15-162_[2-17]	A0A2I4F4V0_JUGRE	GVFLSFHGGDTRQKFT	GVFLSFHGGDTRQKFT	16
24.16.seq98795.24	A0A093JGF1_STRCA/658-807_[98-113]	A0A093JGF1_STRCA	LEDVDKALLRQRLGLS	LEDVDKALLRQRLGLS	16
24.16.seq98794.24	A0A251MRP9_PRUPE/18-199_[114-129]	A0A251MRP9_PRUPE	TKHKEKLITKKNVEQW	TKHKEKLITKKNVEQW	16
24.16.seq98793.24	TLR9_MOUSE/870-1029_[33-48]	TLR9_MOUSE	ALRLCLEDRDWLPGQT	ALRLALEDRDWLPGQT	16
24.16.seq98792.24	M0ZJY0_SOLTU/225-411_[107-122]	M0ZJY0_SOLTU	QNESFAIAFAEHELKY	QNESFAIAFAEHELKY	16
24.16.seq98791.24	A0A058ZW80_EUCGR/19-190_[69-84]	A0A058ZW80_EUCGR	SPWCLRELARMVECKK	SPWALRELARMVEAKK	16
24.16.seq98790.24	A0A445BNW0_ARAHY/7-193_[153-168]	A0A445BNW0_ARAHY	NHKDDSQLIANVVNDV	NHKDDSQLIANVVNDV	16
24.16.seq9879.24	A0A2P6PJS4_ROSCH/72-260_A0A2P6PJS4.1_[3]	A0A2P6PJS4_ROSCH	LQWRGIKTFMDDPNLR	LQWRGIKTFMDDPNLR	16
24.16.seq98789.24	A0A078J7R6_BRANA/9-187_[31-46]	A0A078J7R6_BRANA	PFIDNNIERGQSIGPE	PFIDNNIERGQSIGPE	16
24.16.seq98788.24	A0A445GLI6_GLYSO/11-188_[71-86]	A0A445GLI6_GLYSO	FCLDELVAILHCKREG	FALDELVAILHAKREG	16
24.16.seq98787.24	A0A059DDB8_EUCGR/10-169_[142-157]	A0A059DDB8_EUCGR	GWDLKDNKEIVISRDL	GWDLKDNKEIVISRDL	16
24.16.seq98786.24	A0A059CNJ6_EUCGR/61-221_[16-31]	A0A059CNJ6_EUCGR	FTDYLYTSLVGARIHV	FTDYLYTSLVGARIHV	16
24.16.seq98785.24	A0A1S3VCR3_VIGRR/20-216_[113-128]	A0A1S3VCR3_VIGRR	EATACQTFSRQQLEHG	EATAAQTFSRQQLEHG	16
24.16.seq98784.24	A0A072TLT8_MEDTR/16-192_[102-117]	A0A072TLT8_MEDTR	HQNGSYRDAFAQHEQK	HQNGSYRDAFAQHEQK	16
24.16.seq98783.24	A0A078J1D1_BRANA/16-192_[124-139]	A0A078J1D1_BRANA	MKWREALTQLAAISGE	MKWREALTQLAAISGE	16
24.16.seq98782.24	A0A072UG89_MEDTR/187-345_[136-151]	A0A072UG89_MEDTR	EVALLKADHIKENEYV	EVALLKADHIKENEYV	16
24.16.seq98781.24	A0A2T7NHN0_POMCA/478-638_[15-30]	A0A2T7NHN0_POMCA	VLRELCHRLENSSTKA	VLRELAHRLENSSTKA	16
24.16.seq98780.24	A0A2U1P4B4_ARTAN/17-207_[12-27]	A0A2U1P4B4_ARTAN	TRTNFTNHLYTALVNA	TRTNFTNHLYTALVNA	16
24.16.seq98779.24	A0A103RKH8_CYNCS/1-111_[88-103]	A0A103RKH8_CYNCS	TKVVELKGKSAKDRIY	TKVVELKGKSAKDRIY	16
24.16.seq98778.24	M4E4E5_BRARP/15-189_[130-145]	M4E4E5_BRARP	ALSQVAVIAGEHSVSW	ALSQVAVIAGEHSVSW	16
24.16.seq98777.24	A0A2P5BHT4_TREOI/23-165_[67-82]	A0A2P5BHT4_TREOI	ASSSWCARTLCSYFNA	ASSSWAARTLASYFNA	16
24.16.seq98776.24	A0A059C5F6_EUCGR/10-208_[97-112]	A0A059C5F6_EUCGR	VDPREVRRGNKSYGKA	VDPREVRRGNKSYGKA	16
24.16.seq98775.24	A0A2P6PFU3_ROSCH/65-250_[95-110]	A0A2P6PFU3_ROSCH	EVDPFDVRNLKGSFAE	EVDPFDVRNLKGSFAE	16
24.16.seq98774.24	A0A2P8Z2U7_BLAGE/129-285_[102-117]	A0A2P8Z2U7_BLAGE	DTLPRHLKFLMDTRTY	DTLPRHLKFLMDTRTY	16
24.16.seq98773.24	A0A2P6PS99_ROSCH/20-201_[5-20]	A0A2P6PS99_ROSCH	LSCEHEDIFSDHLYYK	LSAEHEDIFSDHLYYK	16
24.16.seq98772.24	A0A0B2PC66_GLYSO/10-186_[144-159]	A0A0B2PC66_GLYSO	RFQNDAELIQEIVNVV	RFQNDAELIQEIVNVV	16
24.16.seq98771.24	A0A498KLV2_MALDO/225-401_[36-51]	A0A498KLV2_MALDO	QLRRGEKISPALLEAI	QLRRGEKISPALLEAI	16
24.16.seq98770.24	A0A067JYD2_JATCU/14-194_[20-35]	A0A067JYD2_JATCU	LYAALRRKHITTFIDY	LYAALRRKHITTFIDY	16
24.16.seq9877.24	W1NGS7_AMBTC/16-200_W1NGS7.1_[6]	W1NGS7_AMBTC	SKGFAESPWCLDEVRM	SKGFAESPWALDEVRM	16
24.16.seq98769.24	A0A059CJK1_EUCGR/61-239_[130-145]	A0A059CJK1_EUCGR	KQALLEVSNLKGHEAE	KQALLEVSNLKGHEAE	16
24.16.seq98768.24	A0A2I0HZV8_PUNGR/209-386_[104-119]	A0A2I0HZV8_PUNGR	MQRGTIGESFASHEER	MQRGTIGESFASHEER	16
24.16.seq98767.24	A0A067RBC6_ZOONE/1075-1234_[15-30]	A0A067RBC6_ZOONE	SIVAELEQGNPSFQLC	SIVAELEQGNPSFQLA	16
24.16.seq98766.24	R0GEG3_9BRAS/13-159_[96-111]	R0GEG3_9BRAS	VHPSDVRKQNGEFGRV	VHPSDVRKQNGEFGRV	16
24.16.seq98765.24	A0A084WPQ1_ANOSI/592-753_[18-33]	A0A084WPQ1_ANOSI	FLVPKLESAPMNFRVC	FLVPKLESAPMNFRVA	16
24.16.seq98764.24	A0A251S150_HELAN/10-202_[144-159]	A0A251S150_HELAN	TEVANLKGKDVTNRKE	TEVANLKGKDVTNRKE	16
24.16.seq98763.24	A0A3B3ZU00_9GOBI/620-766_[4-19]	A0A3B3ZU00_9GOBI	FVSYSERDSAWVDNYL	FVSYSERDSAWVDNYL	16
24.16.seq98762.24	A0A2J6K1M5_LACSA/14-191_[39-54]	A0A2J6K1M5_LACSA	TRGKRISDELIGSIKD	TRGKRISDELIGSIKD	16
24.16.seq98761.24	A0A3Q0FIV7_VIGRR/16-193_[117-132]	A0A3Q0FIV7_VIGRR	LRFRENMNKVQGWKDA	LRFRENMNKVQGWKDA	16
24.16.seq98760.24	A0A2U3Y192_LEPWE/404-589_[6-21]	A0A2U3Y192_LEPWE	KRSSFESEAALSPSEE	KRSSFESEAALSPSEE	16
24.16.seq9876.24	W1NGS7_AMBTC/16-200_W1NGS7.1_[5]	W1NGS7_AMBTC	ENLSGVIVEAIRASSI	ENLSGVIVEAIRASSI	16
24.16.seq98759.24	A0A2K3LWK6_TRIPR/10-172_[123-138]	A0A2K3LWK6_TRIPR	VGLTYNSSKGNLSEFV	VGLTYNSSKGNLSEFV	16
24.16.seq98758.24	K7GFU7_PELSI/390-553_[27-42]	K7GFU7_PELSI	ILERQCGYNLFILGRD	ILERQAGYNLFILGRD	16
24.16.seq98757.24	K7KDI2_SOYBN/11-208_[119-134]	K7KDI2_SOYBN	RILKDDDEKAVGEGES	RILKDDDEKAVGEGES	16
24.16.seq98756.24	A0A401SL51_CHIPU/114-287_[134-149]	A0A401SL51_CHIPU	RRSKLNSSYSRFWKQV	RRSKLNSSYSRFWKQV	16
24.16.seq98755.24	A0A2K1R5R3_POPTR/250-422_[68-83]	A0A2K1R5R3_POPTR	FDELVKIVGFIDEMRS	FDELVKIVGFIDEMRS	16
24.16.seq98754.24	A0A072UY66_MEDTR/18-198_[165-180]	A0A072UY66_MEDTR	KLNLRYPYEIKGIVGI	KLNLRYPYEIKGIVGI	16
24.16.seq98753.24	A0A2P6PE21_ROSCH/22-201_[38-53]	A0A2P6PE21_ROSCH	TRGEDITEGLLEVIEG	TRGEDITEGLLEVIEG	16
24.16.seq98752.24	A0A0D3B9U4_BRAOL/450-630_[155-170]	A0A0D3B9U4_BRAOL	ERNRRTSNHKRIPNPN	ERNRRTSNHKRIPNPN	16
24.16.seq98751.24	M1BUY8_SOLTU/18-207_[3-18]	M1BUY8_SOLTU	VFLSFKREDTGKNFTN	VFLSFKREDTGKNFTN	16
24.16.seq98750.24	A0A3P8YUZ6_ESOLU/821-988_[146-161]	A0A3P8YUZ6_ESOLU	LRSRSSIFEEDEKEGM	LRSRSSIFEEDEKEGM	16
24.16.seq9875.24	W1NGS7_AMBTC/16-200_W1NGS7.1_[4]	W1NGS7_AMBTC	SREIRKGENLSGVIVE	SREIRKGENLSGVIVE	16
24.16.seq98749.24	A0A2P5FRC4_TREOI/18-193_[20-35]	A0A2P5FRC4_TREOI	LYEALCRNKIETYVDL	LYEALARNKIETYVDL	16
24.16.seq98748.24	A0A445IPA6_GLYSO/14-199_[106-121]	A0A445IPA6_GLYSO	DGTCGEAISKYETYFG	DGTAGEAISKYETYFG	16
24.16.seq98747.24	A0A151QY03_CAJCA/9-191_[20-35]	A0A151QY03_CAJCA	LTEAFHQKQISAFVDD	LTEAFHQKQISAFVDD	16
24.16.seq98746.24	A0A2K3NW26_TRIPR/509-693_[118-133]	A0A2K3NW26_TRIPR	STISVDEYTKQNWKTA	STISVDEYTKQNWKTA	16
24.16.seq98745.24	A0A0D3AJM8_BRAOL/518-692_[9-24]	A0A0D3AJM8_BRAOL	GQDVRRTFLSHFFEAL	GQDVRRTFLSHFFEAL	16
24.16.seq98744.24	A0A251MT24_PRUPE/24-203_[39-54]	A0A251MT24_PRUPE	ERGTTISSELFKAIQE	ERGTTISSELFKAIQE	16
24.16.seq98743.24	A0A059AC25_EUCGR/113-263_[20-35]	A0A059AC25_EUCGR	LYTNLLDAGVSVFKDD	LYTNLLDAGVSVFKDD	16
24.16.seq98742.24	A0A3M6THW7_9CNID/803-947_[17-32]	A0A3M6THW7_9CNID	NILQERLEKRHPIFKL	NILQERLEKRHPIFKL	16
24.16.seq98741.24	A0A2I0LA51_PUNGR/1-127_[28-43]	A0A2I0LA51_PUNGR	YCESAYCLHELSLLME	YAESAYALHELSLLME	16
24.16.seq98740.24	G7K8C8_MEDTR/19-212_[27-42]	G7K8C8_MEDTR	LDIRTYIDNDLNSGDE	LDIRTYIDNDLNSGDE	16
24.16.seq9874.24	W1NGS7_AMBTC/16-200_W1NGS7.1_[3]	W1NGS7_AMBTC	LSGLGVSSFVDSREIR	LSGLGVSSFVDSREIR	16
24.16.seq98739.24	A0A2P5EZT6_TREOI/15-198_[101-116]	A0A2P5EZT6_TREOI	HVRKQRESYAVAFAKL	HVRKQRESYAVAFAKL	16
24.16.seq98738.24	A0A1R3JDW6_9ROSI/1-166_[135-150]	A0A1R3JDW6_9ROSI	CCCYHSFSRLVANFLY	AAAYHSFSRLVANFLY	16
24.16.seq98737.24	G7KIF5_MEDTR/17-198_[70-85]	G7KIF5_MEDTR	KFCLDELVHIIHCYKT	KFALDELVHIIHAYKT	16
24.16.seq98736.24	A0A3Q1GGE6_9TELE/279-445_[136-151]	A0A3Q1GGE6_9TELE	WKELALAMPRRVIFHN	WKELALAMPRRVIFHN	16
24.16.seq98735.24	A0A2T7NQD6_POMCA/132-294_[122-137]	A0A2T7NQD6_POMCA	WPGPDDSKRTEKFWKL	WPGPDDSKRTEKFWKL	16
24.16.seq98734.24	K1R436_CRAGI/19-175_[26-41]	K1R436_CRAGI	GELSPEETFNGEFRLY	GELSPEETFNGEFRLY	16
24.16.seq98733.24	A0A445A7Y8_ARAHY/15-196_[141-156]	A0A445A7Y8_ARAHY	KGFHLTQGYEFEFIQD	KGFHLTQGYEFEFIQD	16
24.16.seq98732.24	I1JJ82_SOYBN/8-184_[18-33]	I1JJ82_SOYBN	GNLYNALRRNRINTFF	GNLYNALRRNRINTFF	16
24.16.seq98731.24	G7KP09_MEDTR/19-200_[142-157]	G7KP09_MEDTR	GWDLRDKPQAGVIKKI	GWDLRDKPQAGVIKKI	16
24.16.seq98730.24	A0A2P6PE16_ROSCH/25-202_[101-116]	A0A2P6PE16_ROSCH	RYQKGQVGDGIAHLSK	RYQKGQVGDGIAHLSK	16
24.16.seq9873.24	A0A1S3JM83_LINUN/752-908_A0A1S3JM83.1_[9]	A0A1S3JM83_LINUN	EARYPVRPGEKTPLLV	EARYPVRPGEKTPLLV	16
24.16.seq98729.24	G7KHR2_MEDTR/208-389_[149-164]	G7KHR2_MEDTR	YEAIQKIVEEIINIKR	YEAIQKIVEEIINIKR	16
24.16.seq98728.24	D7KPJ9_ARALL/175-350_[21-36]	D7KPJ9_ARALL	YKALKEKVRVFLDNDG	YKALKEKVRVFLDNDG	16
24.16.seq98727.24	A0A151R6P1_CAJCA/12-193_[95-110]	A0A151R6P1_CAJCA	HVDPSDIRNQRNRYGE	HVDPSDIRNQRNRYGE	16
24.16.seq98726.24	A0A3Q3AUV5_KRYMA/384-555_[69-84]	A0A3Q3AUV5_KRYMA	DPGPGTGLLSAIHAAL	DPGPGTGLLSAIHAAL	16
24.16.seq98725.24	A0A3B3R487_9TELE/352-403_[35-50]	A0A3B3R487_9TELE	IFDRDSLPGGSKCGMT	IFDRDSLPGGSKAGMT	16
24.16.seq98724.24	A0A251VDF1_HELAN/21-200_[147-162]	A0A251VDF1_HELAN	NGHESKAIKEIVDAVS	NGHESKAIKEIVDAVS	16
24.16.seq98723.24	A0A2U1M1V2_ARTAN/105-225_[85-100]	A0A2U1M1V2_ARTAN	KGIKEIVNTISERLFP	KGIKEIVNTISERLFP	16
24.16.seq98722.24	A0A2H5P9D2_CITUN/26-206_[6-21]	A0A2H5P9D2_CITUN	SFGGEETRTGIRSHLA	SFGGEETRTGIRSHLA	16
24.16.seq98721.24	V4TPP6_9ROSI/11-189_[156-171]	V4TPP6_9ROSI	VKDILKKLENTTVSTN	VKDILKKLENTTVSTN	16
24.16.seq98720.24	A0A3N7FES4_POPTR/21-201_[102-117]	A0A3N7FES4_POPTR	VRKQKWNVGEALKRKE	VRKQKWNVGEALKRKE	16
24.16.seq98719.24	A0A2P6QP72_ROSCH/104-183_[48-63]	A0A2P6QP72_ROSCH	DGESEAKFIKKIIDEL	DGESEAKFIKKIIDEL	16
24.16.seq98718.24	B9S9E4_RICCO/12-189_[145-160]	B9S9E4_RICCO	TKPESKLIEEIVNHVW	TKPESKLIEEIVNHVW	16
24.16.seq98717.24	R0GDT4_9BRAS/7-189_[133-148]	R0GDT4_9BRAS	KVANLVGICVMDSDDE	KVANLVGIAVMDSDDE	16
24.16.seq98716.24	A0A2I4E3C3_JUGRE/34-165_[2-17]	A0A2I4E3C3_JUGRE	DAFLNFYGKDTRTSFT	DAFLNFYGKDTRTSFT	16
24.16.seq98715.24	A0A0R0HEA3_SOYBN/71-185_[2-17]	A0A0R0HEA3_SOYBN	DVFVSFRGEDSHNNST	DVFVSFRGEDSHNNST	16
24.16.seq98714.24	W4YZY2_STRPU/761-910_[123-138]	W4YZY2_STRPU	TADEDGQKLFWAQFEK	TADEDGQKLFWAQFEK	16
24.16.seq98713.24	A0A059CSZ4_EUCGR/440-576_[40-55]	A0A059CSZ4_EUCGR	SNEGIGEEILQALANS	SNEGIGEEILQALANS	16
24.16.seq98712.24	A0A2P6PS79_ROSCH/1-90_[14-29]	A0A2P6PS79_ROSCH	VRHQRGTIGESLKKHV	VRHQRGTIGESLKKHV	16
24.16.seq98711.24	G7KHV7_MEDTR/55-176_[74-89]	G7KHV7_MEDTR	KIALNQAYNLSGYHFK	KIALNQAYNLSGYHFK	16
24.16.seq98710.24	A0A0P7TSH4_SCLFO/297-460_[109-124]	A0A0P7TSH4_SCLFO	ARLLRENQHRFTVLSW	ARLLRENQHRFTVLSW	16
24.16.seq9871.24	A0A1S3JM83_LINUN/752-908_A0A1S3JM83.1_[6]	A0A1S3JM83_LINUN	LTREYFESQLHETEIN	LTREYFESQLHETEIN	16
24.16.seq98709.24	F1MAT8_BOVIN/410-577_[122-137]	F1MAT8_BOVIN	RVLPSVTWKGLKSVPP	RVLPSVTWKGLKSVPP	16
24.16.seq98708.24	A0A2P6PDM2_ROSCH/21-201_[162-177]	A0A2P6PDM2_ROSCH	IFNKLNETISSGSMDL	IFNKLNETISSGSMDL	16
24.16.seq98707.24	A0A058ZT35_EUCGR/12-169_[2-17]	A0A058ZT35_EUCGR	DVYLSFKKLDTYHQIT	DVYLSFKKLDTYHQIT	16
24.16.seq98706.24	U5CPS8_AMBTC/2-170_[127-142]	U5CPS8_AMBTC	KEVVSLSGWEMKNYRT	KEVVSLSGWEMKNYRT	16
24.16.seq98705.24	A0A3Q2CZ41_CYPVA/1717-1879_[71-86]	A0A3Q2CZ41_CYPVA	YVKTGTGVFKLAMYLA	YVKTGTGVFKLAMYLA	16
24.16.seq98704.24	A0A2P6RGK3_ROSCH/22-202_[135-150]	A0A2P6RGK3_ROSCH	ADLVGMVLENEADGYE	ADLVGMVLENEADGYE	16
24.16.seq98703.24	A0A2P5BGI8_PARAD/15-193_[38-53]	A0A2P5BGI8_PARAD	EKGDEISPGLMKAIKE	EKGDEISPGLMKAIKE	16
24.16.seq98702.24	M4D878_BRARP/43-220_[68-83]	M4D878_BRARP	SSWCLNELVEIYKSFK	SSWALNELVEIYKSFK	16
24.16.seq98701.24	A0A151R1T6_CAJCA/18-197_[152-167]	A0A151R1T6_CAJCA	EAQLVKDIVEDVLSKL	EAQLVKDIVEDVLSKL	16
24.16.seq98700.24	A0A2H5NX67_CITUN/21-171_[135-150]	A0A2H5NX67_CITUN	SDLAGWDSNVTRKLLD	SDLAGWDSNVTRKLLD	16
24.16.seq9870.24	A0A1S3JM83_LINUN/752-908_A0A1S3JM83.1_[5]	A0A1S3JM83_LINUN	DPLVDNVETNMEKSRR	DPLVDNVETNMEKSRR	16
24.16.seq987.24	A0A1U8I258_GOSHI/10-188_A0A1U8I258.1_[4]	A0A1U8I258_GOSHI	EHTLETGEQLLLALSQ	EHTLETGEQLLLALSQ	16
24.16.seq98699.24	A0A444YYW6_ARAHY/19-210_[141-156]	A0A444YYW6_ARAHY	HYKGDEFEYEFIERTS	HYKGDEFEYEFIERTS	16
24.16.seq98698.24	Q9FKM9_ARATH/56-234_[16-31]	Q9FKM9_ARATH	FLSHMLKEFKRKGIVP	FLSHMLKEFKRKGIVP	16
24.16.seq98697.24	A0A2G2VE04_CAPBA/18-201_[27-42]	A0A2G2VE04_CAPBA	QGIFTFLDDNRIEDSI	QGIFTFLDDNRIEDSI	16
24.16.seq98696.24	D7SMZ2_VITVI/16-172_[18-33]	D7SMZ2_VITVI	DHLYAALVNKGIRTFR	DHLYAALVNKGIRTFR	16
24.16.seq98695.24	A0A2J6JM42_LACSA/39-236_[167-182]	A0A2J6JM42_LACSA	VKDIHHRLYVPLRSVK	VKDIHHRLYVPLRSVK	16
24.16.seq98694.24	A0A251VHW8_HELAN/19-210_[38-53]	A0A251VHW8_HELAN	IKSGQALEPEIVKAIE	IKSGQALEPEIVKAIE	16
24.16.seq98693.24	D7MLF8_ARALL/12-188_[108-123]	D7MLF8_ARALL	HFEEMKMKYANDPLKI	HFEEMKMKYANDPLKI	16
24.16.seq98692.24	A0A2G2Y6E4_CAPAN/18-200_[164-179]	A0A2G2Y6E4_CAPAN	DISSKCKTSGSYSYKV	DISSKAKTSGSYSYKV	16
24.16.seq98691.24	A0A445AAU0_ARAHY/17-204_[119-134]	A0A445AAU0_ARAHY	ERFKDNSNMVQQWRES	ERFKDNSNMVQQWRES	16
24.16.seq98690.24	A0A3Q0EX41_VIGRR/10-199_[110-125]	A0A3Q0EX41_VIGRR	EALAKHQKRFKGQEEK	EALAKHQKRFKGQEEK	16
24.16.seq9869.24	A0A1S3JM83_LINUN/752-908_A0A1S3JM83.1_[4]	A0A1S3JM83_LINUN	DRDYIVGDPLVDNVET	DRDYIVGDPLVDNVET	16
24.16.seq98689.24	U4U379_DENPD/1038-1186_[106-121]	U4U379_DENPD	RLYLKTAERVRWGERR	RLYLKTAERVRWGERR	16
24.16.seq98688.24	A0A2J6MEY6_LACSA/21-228_[157-172]	A0A2J6MEY6_LACSA	RQEVELIDEIVKDIFR	RQEVELIDEIVKDIFR	16
24.16.seq98687.24	A0A2U1MYT1_ARTAN/6-166_[22-37]	A0A2U1MYT1_ARTAN	IKKGTTIDGQLIKSIE	IKKGTTIDGQLIKSIE	16
24.16.seq98686.24	A0A2U1NS53_ARTAN/11-205_[16-31]	A0A2U1NS53_ARTAN	FMDHMFNDFKHKGIHV	FMDHMFNDFKHKGIHV	16
24.16.seq98685.24	A0A2P5B5Z7_TREOI/15-193_[10-25]	A0A2P5B5Z7_TREOI	EDVRENFLSFLSTALN	EDVRENFLSFLSTALN	16
24.16.seq98684.24	A0A2K3P4R3_TRIPR/9-192_[108-123]	A0A2K3P4R3_TRIPR	YENAFAELERKYNLSE	YENAFAELERKYNLSE	16
24.16.seq98683.24	F6YQH2_XENTR/750-891_[100-115]	F6YQH2_XENTR	DIPDYKLYHTIHLRRG	DIPDYKLYHTIHLRRG	16
24.16.seq98682.24	A0A078FD90_BRANA/339-521_[159-174]	A0A078FD90_BRANA	TAVMTKVKEMFEFKDR	TAVMTKVKEMFEFKDR	16
24.16.seq98681.24	A0A445LVM0_GLYSO/18-189_[119-134]	A0A445LVM0_GLYSO	RFGKSSDKVLQWSSVL	RFGKSSDKVLQWSSVL	16
24.16.seq98680.24	A0A1S3XL11_TOBAC/11-191_[105-120]	A0A1S3XL11_TOBAC	QNPPFAESFSQHEGKY	QNPPFAESFSQHEGKY	16
24.16.seq9868.24	A0A1S3JM83_LINUN/752-908_A0A1S3JM83.1_[3]	A0A1S3JM83_LINUN	GEDIRFKLCINDRDYI	GEDIRFKLAINDRDYI	16
24.16.seq98679.24	A0A2U1PWL0_ARTAN/13-191_[159-174]	A0A2U1PWL0_ARTAN	TVSLELRSLDSIVDEK	TVSLELRSLDSIVDEK	16
24.16.seq98678.24	L8YB37_TUPCH/567-735_[12-27]	L8YB37_TUPCH	QSHDVEKLVLEILPEV	QSHDVEKLVLEILPEV	16
24.16.seq98677.24	A0A0D3B2Q9_BRAOL/51-229_[148-163]	A0A0D3B2Q9_BRAOL	EAAMIEKIATDVSNEL	EAAMIEKIATDVSNEL	16
24.16.seq98676.24	A0A1U8NFF6_GOSHI/22-199_[133-148]	A0A1U8NFF6_GOSHI	AAKLSGWDLKEIRSEA	AAKLSGWDLKEIRSEA	16
24.16.seq98675.24	A0A061EY55_THECC/19-193_[0-15]	A0A061EY55_THECC	TYDVLLSFRGADTRKN	TYDVLLSFRGADTRKN	16
24.16.seq98674.24	A0A1S2Z943_CICAR/17-196_[65-80]	A0A1S2Z943_CICAR	NYASSSFCLDEIVHII	NYASSSFALDEIVHII	16
24.16.seq98673.24	A0A0D3BJ70_BRAOL/13-190_[152-167]	A0A0D3BJ70_BRAOL	VEEIADDVLDKLNLSP	VEEIADDVLDKLNLSP	16
24.16.seq98672.24	W9SAP2_9ROSA/5-195_[153-168]	W9SAP2_9ROSA	DNSMFIKEIISQISCR	DNSMFIKEIISQISAR	16
24.16.seq98671.24	A0A371HXZ4_MUCPR/13-190_[139-154]	A0A371HXZ4_MUCPR	KDDVFEAELKKIDEAV	KDDVFEAELKKIDEAV	16
24.16.seq98670.24	A0A059BDZ8_EUCGR/69-248_[0-15]	A0A059BDZ8_EUCGR	EVFLNFRGADTREGFT	EVFLNFRGADTREGFT	16
24.16.seq98669.24	A0A1U8P4X9_GOSHI/15-194_[103-118]	A0A1U8P4X9_GOSHI	RKQKGKVEEAFARHEE	RKQKGKVEEAFARHEE	16
24.16.seq98668.24	F6HS35_VITVI/19-168_[122-137]	F6HS35_VITVI	QEKKEMIQKWRIALRE	QEKKEMIQKWRIALRE	16
24.16.seq98667.24	A0A067DB48_CITSI/26-202_[94-109]	A0A067DB48_CITSI	CRVDPSHVRRQTGTFG	ARVDPSHVRRQTGTFG	16
24.16.seq98666.24	A0A2P5FJD0_TREOI/15-192_[152-167]	A0A2P5FJD0_TREOI	VGSIVNDIMAKLNYTP	VGSIVNDIMAKLNYTP	16
24.16.seq98665.24	A0A397XLE9_BRACM/107-222_[53-68]	A0A397XLE9_BRACM	TCVEKEEEVEKAWRQA	TAVEKEEEVEKAWRQA	16
24.16.seq98664.24	A0A078JG74_BRANA/14-191_[147-162]	A0A078JG74_BRANA	VEADFITKIARDISAK	VEADFITKIARDISAK	16
24.16.seq98663.24	A0A2K1R8K9_POPTR/13-190_[135-150]	A0A2K1R8K9_POPTR	ANLKGWNSNVIKDETK	ANLKGWNSNVIKDETK	16
24.16.seq98662.24	G7LI82_MEDTR/7-192_[149-164]	G7LI82_MEDTR	EESILIDKIVNDVLQK	EESILIDKIVNDVLQK	16
24.16.seq98661.24	T1GP82_MEGSC/415-567_[22-37]	T1GP82_MEGSC	LESGPNPYKLCLHFRD	LESGPNPYKLALHFRD	16
24.16.seq98660.24	F4IF05_ARATH/38-216_[38-53]	F4IF05_ARATH	LERGRPIPPELRQAIK	LERGRPIPPELRQAIK	16
24.16.seq9866.24	A0A1S4CG21_TOBAC/16-195_A0A1S4CG21.1_[7]	A0A1S4CG21_TOBAC	NELVKIMDVKTQFGQT	NELVKIMDVKTQFGQT	16
24.16.seq98659.24	A0A059CV47_EUCGR/1-119_[75-90]	A0A059CV47_EUCGR	RYGRALNDHEERLKSN	RYGRALNDHEERLKSN	16
24.16.seq98658.24	A0A397XV27_BRACM/7-184_[142-157]	A0A397XV27_BRACM	SQNFNNEAKMIEVIVN	SQNFNNEAKMIEVIVN	16
24.16.seq98657.24	A0A0L0CQI3_LUCCU/1855-2015_[104-119]	A0A0L0CQI3_LUCCU	NLDSDLKAYLKMNTYL	NLDSDLKAYLKMNTYL	16
24.16.seq98656.24	Q3KUR8_ONCMY/765-873_[67-82]	Q3KUR8_ONCMY	EDSMCRQFMAHHALHQ	EDSMARQFMAHHALHQ	16
24.16.seq98655.24	A0A087QW18_APTFO/397-551_[11-26]	A0A087QW18_APTFO	ENDSTLISEEKFALEL	ENDSTLISEEKFALEL	16
24.16.seq98654.24	F6I419_VITVI/15-193_[158-173]	F6I419_VITVI	RDIWNKLVGTSPSYMK	RDIWNKLVGTSPSYMK	16
24.16.seq98653.24	A0A493SZM5_ANAPP/623-789_[115-130]	A0A493SZM5_ANAPP	RTYLEWPREPGRQPFF	RTYLEWPREPGRQPFF	16
24.16.seq98652.24	D7MVI5_ARALL/5-166_[113-128]	D7MVI5_ARALL	KWKDALTEVANRLGHV	KWKDALTEVANRLGHV	16
24.16.seq98651.24	A0A2U1MZT6_ARTAN/14-192_[122-137]	A0A2U1MZT6_ARTAN	ENDEDATKWRDALNDA	ENDEDATKWRDALNDA	16
24.16.seq98650.24	A0A0L8HN67_OCTBM/497-634_[18-33]	A0A0L8HN67_OCTBM	LIPELEEKDTFKLNIH	LIPELEEKDTFKLNIH	16
24.16.seq9865.24	A0A452G598_CAPHI/359-524_A0A452G598.1_[7]	A0A452G598_CAPHI	EEQIAVYSALIQDGIK	EEQIAVYSALIQDGIK	16
24.16.seq98649.24	A0A384CR86_URSMA/379-540_[144-159]	A0A384CR86_URSMA	LNSKFWKHVRDAQLFQ	LNSKFWKHVRDAQLFQ	16
24.16.seq98648.24	A0A1U7V2N1_TARSY/692-858_[143-158]	A0A1U7V2N1_TARSY	QILKKEKEKKKDNNNI	QILKKEKEKKKDNNNI	16
24.16.seq98647.24	A0A151RJR6_CAJCA/56-236_[19-34]	A0A151RJR6_CAJCA	HLVEAFPRKQIHAFVD	HLVEAFPRKQIHAFVD	16
24.16.seq98646.24	A0A1R3L4Y0_9ROSI/17-162_[126-141]	A0A1R3L4Y0_9ROSI	QGWRHALNQVVNIHGW	QGWRHALNQVVNIHGW	16
24.16.seq98645.24	A0A2A4JYD0_HELVI/1028-1185_[17-32]	A0A2A4JYD0_HELVI	SLARELETGYPSYHLC	SLARELETGYPSYHLA	16
24.16.seq98644.24	A0A2K1R5R3_POPTR/250-422_[3-18]	A0A2K1R5R3_POPTR	LSFRGADTSNDFTHLN	LSFRGADTSNDFTHLN	16
24.16.seq98643.24	A0A445HPE1_GLYSO/10-199_[110-125]	A0A445HPE1_GLYSO	GKAFAEHEERFKDDLE	GKAFAEHEERFKDDLE	16
24.16.seq98642.24	D7MUT0_ARALL/297-470_[149-164]	D7MUT0_ARALL	VKEVKDLMARIRIKGK	VKEVKDLMARIRIKGK	16
24.16.seq98641.24	A0A2P6PIR8_ROSCH/22-164_[96-111]	A0A2P6PIR8_ROSCH	TFAEALDQKHKDIDED	TFAEALDQKHKDIDED	16
24.16.seq98640.24	A0A2P6SE10_ROSCH/24-179_[98-113]	A0A2P6SE10_ROSCH	EPTQVRSQTGSFKKYF	EPTQVRSQTGSFKKYF	16
24.16.seq98639.24	A0A3Q1G5C5_9TELE/417-542_[6-21]	A0A3Q1G5C5_9TELE	PDTMQQFECVAAMYRA	PDTMQQFEAVAAMYRA	16
24.16.seq98638.24	A0A060YUJ5_ONCMY/770-928_[42-57]	A0A060YUJ5_ONCMY	VGKGIVDNIAENIYCS	VGKGIVDNIAENIYAS	16
24.16.seq98637.24	O23534_ARATH/1-98_[10-25]	O23534_ARATH	HSDVRKQTGEFGKVFE	HSDVRKQTGEFGKVFE	16
24.16.seq98636.24	A0A397YL60_BRACM/10-189_[126-141]	A0A397YL60_BRACM	IWSKALTDVAEIAGVH	IWSKALTDVAEIAGVH	16
24.16.seq98635.24	A0A059AZU5_EUCGR/19-192_[106-121]	A0A059AZU5_EUCGR	PREVTGKKQSYEKALT	PREVTGKKQSYEKALT	16
24.16.seq98634.24	G7KN34_MEDTR/20-192_[4-19]	G7KN34_MEDTR	FVTFRGEDTRNNFIDF	FVTFRGEDTRNNFIDF	16
24.16.seq98633.24	A0A498KLV2_MALDO/1351-1529_[123-138]	A0A498KLV2_MALDO	MEKVLMWRRALTEVAN	MEKVLMWRRALTEVAN	16
24.16.seq98632.24	A0A1L8F2Y8_XENLA/185-359_[148-163]	A0A1L8F2Y8_XENLA	WKRLVYEMPSKKREVL	WKRLVYEMPSKKREVL	16
24.16.seq98631.24	W9S5S5_9ROSA/16-198_[148-163]	W9S5S5_9ROSA	SESEFVEKIVKNVIEK	SESEFVEKIVKNVIEK	16
24.16.seq98630.24	A0A251TSZ3_HELAN/19-181_[102-117]	A0A251TSZ3_HELAN	VRKQKGSFAVEQDRWK	VRKQKGSFAVEQDRWK	16
24.16.seq9863.24	A0A452G598_CAPHI/359-524_A0A452G598.1_[5]	A0A452G598_CAPHI	QAVVNVIDENIRLCRR	QAVVNVIDENIRLARR	16
24.16.seq98629.24	A0A067DCK1_CITSI/13-159_[13-28]	A0A067DCK1_CITSI	RDNFTSHLHAAFCRKN	RDNFTSHLHAAFARKN	16
24.16.seq98628.24	A0A402FHL2_9SAUR/805-969_[75-90]	A0A402FHL2_9SAUR	SMEIQLASYRLFDELK	SMEIQLASYRLFDELK	16
24.16.seq98627.24	M4CD36_BRARP/21-199_[143-158]	M4CD36_BRARP	SNWDNDAEMIEKIVAD	SNWDNDAEMIEKIVAD	16
24.16.seq98626.24	A0A2U1MLR6_ARTAN/17-198_[31-46]	A0A2U1MLR6_ARTAN	ISDHTMLPVGQDTRLH	ISDHTMLPVGQDTRLH	16
24.16.seq98625.24	A0A1P8B919_ARATH/11-184_[131-146]	A0A1P8B919_ARATH	VAHLAGEDLRNWRSEA	VAHLAGEDLRNWRSEA	16
24.16.seq98624.24	G7K8H8_MEDTR/58-150_[48-63]	G7K8H8_MEDTR	NYPYRILQWKKALHQV	NYPYRILQWKKALHQV	16
24.16.seq98623.24	A0A059B0C0_EUCGR/11-208_[30-45]	A0A059B0C0_EUCGR	YTYIDNEELRKGEHIS	YTYIDNEELRKGEHIS	16
24.16.seq98622.24	A0A397L068_BRACM/12-169_[134-149]	A0A397L068_BRACM	ADVCQKLDLKGTIGVY	ADVAQKLDLKGTIGVY	16
24.16.seq98621.24	A0A226MCY5_CALSU/222-366_[122-137]	A0A226MCY5_CALSU	LEWPLDEEQQQMFWEN	LEWPLDEEQQQMFWEN	16
24.16.seq98620.24	D7L8B6_ARALL/9-187_[71-86]	D7L8B6_ARALL	CLNELLEIVKCKEEKG	ALNELLEIVKAKEEKG	16
24.16.seq9862.24	A0A452G598_CAPHI/359-524_A0A452G598.1_[4]	A0A452G598_CAPHI	GRDEFPGQAVVNVIDE	GRDEFPGQAVVNVIDE	16
24.16.seq98619.24	A0A1R3H032_9ROSI/22-232_[154-169]	A0A1R3H032_9ROSI	FALLLLTMLYKNSDLA	FALLLLTMLYKNSDLA	16
24.16.seq98618.24	Q9C515_ARATH/25-202_[135-150]	Q9C515_ARATH	GNITGVHVQDRDDEAN	GNITGVHVQDRDDEAN	16
24.16.seq98617.24	A0A218X378_PUNGR/15-193_[17-32]	A0A218X378_PUNGR	TGFLYEALTRYGIVTF	TGFLYEALTRYGIVTF	16
24.16.seq98616.24	A0A1U8JQX9_GOSHI/18-195_[124-139]	A0A1U8JQX9_GOSHI	EAKKWREAMAKVGSLA	EAKKWREAMAKVGSLA	16
24.16.seq98615.24	A0A158P3M6_ATTCE/842-1011_[21-36]	A0A158P3M6_ATTCE	SKLENGPMSFKLCLHY	SKLENGPMSFKLALHY	16
24.16.seq98614.24	A0A2U1K9K7_ARTAN/11-90_[41-56]	A0A2U1K9K7_ARTAN	GEEISPHLYKAIGESR	GEEISPHLYKAIGESR	16
24.16.seq98613.24	A0A2U1MPF9_ARTAN/264-461_[173-188]	A0A2U1MPF9_ARTAN	IVQQISLELRSISSGF	IVQQISLELRSISSGF	16
24.16.seq98612.24	A0A2I0LAA9_PUNGR/1-134_[82-97]	A0A2I0LAA9_PUNGR	DALKENVKLKGLELSV	DALKENVKLKGLELSV	16
24.16.seq98611.24	A0A3Q0EV41_VIGRR/19-212_[141-156]	A0A3Q0EV41_VIGRR	ANLSGWDIRNKPQYVE	ANLSGWDIRNKPQYVE	16
24.16.seq98610.24	A0A2P6RBU3_ROSCH/102-283_[41-56]	A0A2P6RBU3_ROSCH	GDVISPTLLTAIEESR	GDVISPTLLTAIEESR	16
24.16.seq9861.24	A0A444YYR5_ARAHY/24-199_A0A444YYR5.1_[7]	A0A444YYR5_ARAHY	DELVHILHCIKGNNRL	DELVHILHAIKGNNRL	16
24.16.seq98609.24	A0A1U8C8S6_MESAU/675-823_[105-120]	A0A1U8C8S6_MESAU	RYHKLRALMTQRTYLE	RYHKLRALMTQRTYLE	16
24.16.seq98608.24	A0A3B4DIZ5_PYGNA/82-228_[10-25]	A0A3B4DIZ5_PYGNA	KDENWVVNELLPSLEQ	KDENWVVNELLPSLEQ	16
24.16.seq98607.24	A0A096LZV5_POEFO/377-528_[105-120]	A0A096LZV5_POEFO	ALQLLSKAGNSVTWKG	ALQLLSKAGNSVTWKG	16
24.16.seq98606.24	K7MH77_SOYBN/7-190_[130-145]	K7MH77_SOYBN	QIWKMALQQVSNFSGH	QIWKMALQQVSNFSGH	16
24.16.seq98605.24	A0A493TCB0_ANAPP/303-424_[88-103]	A0A493TCB0_ANAPP	KSKFPKVRFWKQLQVE	KSKFPKVRFWKQLQVE	16
24.16.seq98604.24	A0A1U8LQ91_GOSHI/57-257_[153-168]	A0A1U8LQ91_GOSHI	SIVEITSWPDSTLVDK	SIVEITSWPDSTLVDK	16
24.16.seq98603.24	F6I470_VITVI/1-123_[66-81]	F6I470_VITVI	LRDRSEAEFIEEIIGE	LRDRSEAEFIEEIIGE	16
24.16.seq98602.24	D7MRD9_ARALL/8-185_[117-132]	D7MRD9_ARALL	LNKTKNEIQLWRQALN	LNKTKNEIQLWRQALN	16
24.16.seq98601.24	A0A2I0IUQ6_PUNGR/163-242_[56-71]	A0A2I0IUQ6_PUNGR	ALTEAAGLSGWDMTNS	ALTEAAGLSGWDMTNS	16
24.16.seq98600.24	H2T5Z3_TAKRU/886-1044_[107-122]	H2T5Z3_TAKRU	NSRYLRLRRRLYRRSV	NSRYLRLRRRLYRRSV	16
24.16.seq9860.24	A0A444YYR5_ARAHY/24-199_A0A444YYR5.1_[6]	A0A444YYR5_ARAHY	LSPNYASSFCLDELVH	LSPNYASSFALDELVH	16
24.16.seq986.24	A0A1U8I258_GOSHI/10-188_A0A1U8I258.1_[3]	A0A1U8I258_GOSHI	LKDKALNVFFDEHTLE	LKDKALNVFFDEHTLE	16
24.16.seq98599.24	A0A2U1NQQ3_ARTAN/150-331_[131-146]	A0A2U1NQQ3_ARTAN	DLAGWELKYSCDGHEA	DLAGWELKYSADGHEA	16
24.16.seq98598.24	A0A0D3E756_BRAOL/14-215_[91-106]	A0A0D3E756_BRAOL	YNLSPSVVKELRQDFG	YNLSPSVVKELRQDFG	16
24.16.seq98597.24	A0A0S3TBQ4_PHAAN/1-95_[61-76]	A0A0S3TBQ4_PHAAN	KEKLQKWKMALREVAD	KEKLQKWKMALREVAD	16
24.16.seq98596.24	G7JY83_MEDTR/11-187_[2-17]	G7JY83_MEDTR	DVFISFRGEDTRNTIV	DVFISFRGEDTRNTIV	16
24.16.seq98595.24	G7K8H7_MEDTR/10-166_[12-27]	G7K8H7_MEDTR	TYCTFTGNLYHGLSNK	TYATFTGNLYHGLSNK	16
24.16.seq98594.24	A0A2P6QWA8_ROSCH/12-187_[119-134]	A0A2P6QWA8_ROSCH	FKEKVHIWKAALKEAA	FKEKVHIWKAALKEAA	16
24.16.seq98593.24	A0A0D2ZS34_BRAOL/4-101_[13-28]	A0A0D2ZS34_BRAOL	FRELKRSKINFFIDED	FRELKRSKINFFIDED	16
24.16.seq98592.24	A0A1U8JQY8_GOSHI/35-208_[19-34]	A0A1U8JQY8_GOSHI	TLYCSLVREGLRVFRD	TLYASLVREGLRVFRD	16
24.16.seq98591.24	A0A059C633_EUCGR/1-141_[105-120]	A0A059C633_EUCGR	IQEIVEKISIDLAQTP	IQEIVEKISIDLAQTP	16
24.16.seq98590.24	V3ZXT7_LOTGI/561-713_[40-55]	V3ZXT7_LOTGI	NPANDCRIDVMVENIA	NPANDARIDVMVENIA	16
24.16.seq9859.24	A0A444YYR5_ARAHY/24-199_A0A444YYR5.1_[5]	A0A444YYR5_ARAHY	DQITPSLLKAIEESRI	DQITPSLLKAIEESRI	16
24.16.seq98589.24	A0A2P5BB93_TREOI/20-199_[38-53]	A0A2P5BB93_TREOI	VRGDEIWPSLEDAIKD	VRGDEIWPSLEDAIKD	16
24.16.seq98588.24	V4MBH8_EUTSA/16-193_[108-123]	V4MBH8_EUTSA	DFGIAFEKPAKTQTEE	DFGIAFEKPAKTQTEE	16
24.16.seq98587.24	A0A2D0T1Z0_ICTPU/804-960_[17-32]	A0A2D0T1Z0_ICTPU	KELLPNLEGEQGWRLC	KELLPNLEGEQGWRLA	16
24.16.seq98586.24	A0A103WN53_CYNCS/34-177_[104-119]	A0A103WN53_CYNCS	RSPKHDIDRDWPEFLM	RSPKHDIDRDWPEFLM	16
24.16.seq98585.24	A0A498JPU4_MALDO/61-242_[145-160]	A0A498JPU4_MALDO	SNKFGQLLEDTLVQHY	SNKFGQLLEDTLVQHY	16
24.16.seq98584.24	A0A0D3BJW2_BRAOL/15-166_[101-116]	A0A0D3BJW2_BRAOL	QTGQFGKVFKKTCKGK	QTGQFGKVFKKTAKGK	16
24.16.seq98583.24	A0A2K3L5E9_TRIPR/13-193_[151-166]	A0A2K3L5E9_TRIPR	IVTEERIAEDLYAKAK	IVTEERIAEDLYAKAK	16
24.16.seq98582.24	A0A1L8FNK9_XENLA/793-946_[29-44]	A0A1L8FNK9_XENLA	RKYKLCFKPRDFIPGL	RKYKLAFKPRDFIPGL	16
24.16.seq98581.24	A0A210QLW1_MIZYE/454-569_[11-26]	A0A210QLW1_MIZYE	DETWVMGELYSFLESH	DETWVMGELYSFLESH	16
24.16.seq98580.24	A0A3Q3G966_KRYMA/655-810_[4-19]	A0A3Q3G966_KRYMA	VSYSEQDASWVESFLV	VSYSEQDASWVESFLV	16
24.16.seq9858.24	A0A444YYR5_ARAHY/24-199_A0A444YYR5.1_[4]	A0A444YYR5_ARAHY	DEELQRGDQITPSLLK	DEELQRGDQITPSLLK	16
24.16.seq98579.24	H2RLN2_TAKRU/663-826_[137-152]	H2RLN2_TAKRU	QLRSVLGRPTAVTRGR	QLRSVLGRPTAVTRGR	16
24.16.seq98578.24	A0A251MS64_PRUPE/22-201_[159-174]	A0A251MS64_PRUPE	WVWEKAHHRFKLLDST	WVWEKAHHRFKLLDST	16
24.16.seq98577.24	A0A2J6KYV4_LACSA/14-191_[126-141]	A0A2J6KYV4_LACSA	KEALKEAAALAGWELK	KEALKEAAALAGWELK	16
24.16.seq98576.24	A0A498JW49_MALDO/13-190_[112-127]	A0A498JW49_MALDO	IAEHEVNYREHMEEVN	IAEHEVNYREHMEEVN	16
24.16.seq98575.24	A0A2P6Q8U3_ROSCH/15-194_[156-171]	A0A2P6Q8U3_ROSCH	VNDILAKLNRKSEMAS	VNDILAKLNRKSEMAS	16
24.16.seq98574.24	W4ZAF9_STRPU/614-703_[9-24]	W4ZAF9_STRPU	WARERLIPTLEERLPQ	WARERLIPTLEERLPQ	16
24.16.seq98573.24	A0A078I2R3_BRANA/9-186_[100-115]	A0A078I2R3_BRANA	DVRKQMAEFGKTFKET	DVRKQMAEFGKTFKET	16
24.16.seq98572.24	A0A087ZW95_APIME/332-508_[125-140]	A0A087ZW95_APIME	TSASGDHNKFWYKLRL	TSASGDHNKFWYKLRL	16
24.16.seq98571.24	A0A3B4AZ26_9GOBI/644-795_[66-81]	A0A3B4AZ26_9GOBI	SEWCHYELYFATHQRQ	SEWAHYELYFATHQRQ	16
24.16.seq98570.24	A0A1R3HYY0_9ROSI/20-207_[32-47]	A0A1R3HYY0_9ROSI	FIDDDGLSKGEEISPA	FIDDDGLSKGEEISPA	16
24.16.seq9857.24	A0A444YYR5_ARAHY/24-199_A0A444YYR5.1_[3]	A0A444YYR5_ARAHY	LFDKGVHTFIDDEELQ	LFDKGVHTFIDDEELQ	16
24.16.seq98569.24	A0A072TFM3_MEDTR/12-102_[6-21]	A0A072TFM3_MEDTR	SFCDKDAASFVSHLYT	SFADKDAASFVSHLYT	16
24.16.seq98568.24	A0A251Q9N4_PRUPE/50-238_[103-118]	A0A251Q9N4_PRUPE	KQKNSFGDAFKGLIES	KQKNSFGDAFKGLIES	16
24.16.seq98567.24	A0A059B9W5_EUCGR/1-153_[108-123]	A0A059B9W5_EUCGR	VGRIIGFTVNASLDRA	VGRIIGFTVNASLDRA	16
24.16.seq98566.24	D7LIG9_ARALL/11-188_[149-164]	D7LIG9_ARALL	AEMIQKIATDVLNKLN	AEMIQKIATDVLNKLN	16
24.16.seq98565.24	R0EWF9_9BRAS/13-219_[166-181]	R0EWF9_9BRAS	LLDTSAGRNGKTLQND	LLDTSAGRNGKTLQND	16
24.16.seq98564.24	A0A059CSE1_EUCGR/34-176_[91-106]	A0A059CSE1_EUCGR	FDVEPRDVKLKSELYQ	FDVEPRDVKLKSELYQ	16
24.16.seq98563.24	A0A2P6SFR6_ROSCH/13-194_[120-135]	A0A2P6SFR6_ROSCH	KIDKKELESWKSTLTR	KIDKKELESWKSTLTR	16
24.16.seq98562.24	A0A444XHG4_ARAHY/58-235_[63-78]	A0A444XHG4_ARAHY	ENYAFSTWCLDELVKI	ENYAFSTWALDELVKI	16
24.16.seq98561.24	A0A2I0JW77_PUNGR/10-202_[123-138]	A0A2I0JW77_PUNGR	PETINMWKDALEKIGH	PETINMWKDALEKIGH	16
24.16.seq98560.24	A0A1S3CJJ5_CUCME/35-214_[155-170]	A0A1S3CJJ5_CUCME	DEIVKHIFNKLRPDLF	DEIVKHIFNKLRPDLF	16
24.16.seq9856.24	A0A2U1LAJ0_ARTAN/232-408_A0A2U1LAJ0.1_[7]	A0A2U1LAJ0_ARTAN	NELVKIMNCNEEIGQL	NELVKIMNANEEIGQL	16
24.16.seq98559.24	A0A2K1WQT3_POPTR/25-204_[32-47]	A0A2K1WQT3_POPTR	FKDDEKLEKGKVIAPE	FKDDEKLEKGKVIAPE	16
24.16.seq98558.24	A0A078ISW0_BRANA/4-203_[67-82]	A0A078ISW0_BRANA	TWCLDELVRIKERMDD	TWALDELVRIKERMDD	16
24.16.seq98557.24	G7K8D0_MEDTR/19-215_[175-190]	G7K8D0_MEDTR	QIGKYEELAKLQFQFH	QIGKYEELAKLQFQFH	16
24.16.seq98556.24	A0A2P6S9J6_ROSCH/12-197_[158-173]	A0A2P6S9J6_ROSCH	SIICKEIVNHMLKKSM	SIIAKEIVNHMLKKSM	16
24.16.seq98555.24	W1P464_AMBTC/18-196_[103-118]	W1P464_AMBTC	GTLKMSFLKHEERYHK	GTLKMSFLKHEERYHK	16
24.16.seq98554.24	V4M428_EUTSA/11-189_[149-164]	V4M428_EUTSA	SDMIETIATDVSDKLN	SDMIETIATDVSDKLN	16
24.16.seq98553.24	A0A397ZUD1_BRACM/59-237_[159-174]	A0A397ZUD1_BRACM	ISDMLNNFTPSNDFDG	ISDMLNNFTPSNDFDG	16
24.16.seq98552.24	M4CV11_BRARP/1-185_[74-89]	M4CV11_BRARP	SVGCLDELDKIMDRAR	SVGALDELDKIMDRAR	16
24.16.seq98551.24	M5XAW0_PRUPE/107-290_[128-143]	M5XAW0_PRUPE	KYTKSLTCINSYFLSF	KYTKSLTAINSYFLSF	16
24.16.seq98550.24	A0A059C5A1_EUCGR/10-191_[96-111]	A0A059C5A1_EUCGR	KVDPREVRGCKNSYQR	KVDPREVRGAKNSYQR	16
24.16.seq9855.24	A0A2U1LAJ0_ARTAN/232-408_A0A2U1LAJ0.1_[6]	A0A2U1LAJ0_ARTAN	SRNFASDSYCLNELVK	SRNFASDSYALNELVK	16
24.16.seq98549.24	F6H8Z5_VITVI/20-198_[159-174]	F6H8Z5_VITVI	KIWNELNDASSCNMEA	KIWNELNDASSANMEA	16
24.16.seq98548.24	B4LGE3_DROVI/703-858_[3-18]	B4LGE3_DROVI	IFISYCQNDRQWVLDE	IFISYAQNDRQWVLDE	16
24.16.seq98547.24	A0A078GM31_BRANA/5-196_[118-133]	A0A078GM31_BRANA	TVEEREKNVKEALMIL	TVEEREKNVKEALMIL	16
24.16.seq98546.24	I3JV98_ORENI/764-875_[4-19]	I3JV98_ORENI	YVIRAEEDSSWVERRL	YVIRAEEDSSWVERRL	16
24.16.seq98545.24	A0A2D0SUA6_ICTPU/470-652_[155-170]	A0A2D0SUA6_ICTPU	VRTPTHTTKCTQATSH	VRTPTHTTKATQATSH	16
24.16.seq98544.24	A0A314L9U0_NICAT/1-90_[46-61]	A0A314L9U0_NICAT	EAANLSGWDLRNVVDG	EAANLSGWDLRNVVDG	16
24.16.seq98543.24	A0A059B9J2_EUCGR/20-201_[27-42]	A0A059B9J2_EUCGR	SGTIAFIDHRGIEIGE	SGTIAFIDHRGIEIGE	16
24.16.seq98542.24	M4DHQ0_BRARP/81-188_[77-92]	M4DHQ0_BRARP	LVVEITERITERVSKM	LVVEITERITERVSKM	16
24.16.seq98541.24	A0A397XV27_BRACM/7-184_[123-138]	A0A397XV27_BRACM	VKIRWQQALTVVANLL	VKIRWQQALTVVANLL	16
24.16.seq98540.24	W1NGS7_AMBTC/16-200_[161-176]	W1NGS7_AMBTC	VEDVVRRVKSVDMEVA	VEDVVRRVKSVDMEVA	16
24.16.seq9854.24	A0A2U1LAJ0_ARTAN/232-408_A0A2U1LAJ0.1_[5]	A0A2U1LAJ0_ARTAN	ESVASEHLKAIEESCI	ESVASEHLKAIEESAI	16
24.16.seq98539.24	A0A3Q0HEM6_ALLSI/351-507_[105-120]	A0A3Q0HEM6_ALLSI	DYKELQESLRYIIKQQ	DYKELQESLRYIIKQQ	16
24.16.seq98538.24	A0A3Q7ISB4_SOLLC/32-214_[10-25]	A0A3Q7ISB4_SOLLC	GDTRKNFTSHLYKALT	GDTRKNFTSHLYKALT	16
24.16.seq98537.24	A0A2U1L4H5_ARTAN/11-180_[31-46]	A0A2U1L4H5_ARTAN	TYKDDEQLKKGRRIKE	TYKDDEQLKKGRRIKE	16
24.16.seq98536.24	A0A072TNJ2_MEDTR/17-194_[68-83]	A0A072TNJ2_MEDTR	SSWCLDELQRVMECRR	SSWALDELQRVMEARR	16
24.16.seq98535.24	V7APN7_PHAVU/39-187_[80-95]	V7APN7_PHAVU	GMSRWSHALIKAANLF	GMSRWSHALIKAANLF	16
24.16.seq98534.24	A0A1U8HUI7_GOSHI/171-354_[117-132]	A0A1U8HUI7_GOSHI	HKSKQPADIVQKWKSA	HKSKQPADIVQKWKSA	16
24.16.seq98533.24	A0A3B4EDV7_PYGNA/386-577_[118-133]	A0A3B4EDV7_PYGNA	LLREKQGAVQAWAKRR	LLREKQGAVQAWAKRR	16
24.16.seq98532.24	V4LRH4_EUTSA/21-197_[112-127]	V4LRH4_EUTSA	EGRRKRPRMPQWEDAL	EGRRKRPRMPQWEDAL	16
24.16.seq98531.24	A0A2K3LTN4_TRIPR/1-87_[38-53]	A0A2K3LTN4_TRIPR	ALTEAANLSGWHSQNY	ALTEAANLSGWHSQNY	16
24.16.seq98530.24	A0A397Z7G6_BRACM/262-455_[123-138]	A0A397Z7G6_BRACM	NQQKWLQAFTELNQHQ	NQQKWLQAFTELNQHQ	16
24.16.seq9853.24	A0A2U1LAJ0_ARTAN/232-408_A0A2U1LAJ0.1_[4]	A0A2U1LAJ0_ARTAN	DKGLAKDESVASEHLK	DKGLAKDESVASEHLK	16
24.16.seq98529.24	L5K0C3_PTEAL/148-326_[134-149]	L5K0C3_PTEAL	RDDHVANKRSLNSKFW	RDDHVANKRSLNSKFW	16
24.16.seq98528.24	K7G218_PELSI/884-1030_[21-36]	K7G218_PELSI	EMVPQLEEKGRRRFKL	EMVPQLEEKGRRRFKL	16
24.16.seq98527.24	A0A0D3E4G8_BRAOL/13-190_[146-161]	A0A0D3E4G8_BRAOL	SNEAKMIKKIARNVSD	SNEAKMIKKIARNVSD	16
24.16.seq98526.24	A0A2K3JS77_TRIPR/17-148_[20-35]	A0A2K3JS77_TRIPR	LYKALLDQGIHTFIDD	LYKALLDQGIHTFIDD	16
24.16.seq98525.24	D7MWL9_ARALL/10-147_[69-84]	D7MWL9_ARALL	ALHVSFLEKQILEYSY	ALHVSFLEKQILEYSY	16
24.16.seq98524.24	A0A151SCE5_CAJCA/10-135_[3-18]	A0A151SCE5_CAJCA	VFVSFRGEDIRRRLLS	VFVSFRGEDIRRRLLS	16
24.16.seq98523.24	A0A0R0JJM6_SOYBN/3-195_[141-156]	A0A0R0JJM6_SOYBN	TNLSGWDIGNKPQYAK	TNLSGWDIGNKPQYAK	16
24.16.seq98522.24	D7MKA7_ARALL/8-200_[157-172]	D7MKA7_ARALL	QNDSELVEDIVADVRE	QNDSELVEDIVADVRE	16
24.16.seq98521.24	A0A2P6QHW0_ROSCH/210-392_[22-37]	A0A2P6QHW0_ROSCH	LAELQKKPAHLNTVKN	LAELQKKPAHLNTVKN	16
24.16.seq98520.24	A0A3N7GL70_POPTR/21-200_[124-139]	A0A3N7GL70_POPTR	KINKWKNALKDAANLS	KINKWKNALKDAANLS	16
24.16.seq9852.24	A0A2U1LAJ0_ARTAN/232-408_A0A2U1LAJ0.1_[3]	A0A2U1LAJ0_ARTAN	LEEQGIYVFSSDKGLA	LEEQGIYVFSSDKGLA	16
24.16.seq98519.24	F6I433_VITVI/388-578_[102-117]	F6I433_VITVI	VRRHKGSFGEALVKHE	VRRHKGSFGEALVKHE	16
24.16.seq98518.24	A0A498IZQ7_MALDO/59-252_[175-190]	A0A498IZQ7_MALDO	PQSVGNLVGLQTLDLG	PQSVGNLVGLQTLDLG	16
24.16.seq98517.24	F6H7N9_VITVI/21-198_[112-127]	F6H7N9_VITVI	FAGYGEVAEERVQRWK	FAGYGEVAEERVQRWK	16
24.16.seq98516.24	W5MQH1_LEPOC/372-533_[0-15]	W5MQH1_LEPOC	EYDAYITYYKTSSSKS	EYDAYITYYKTSSSKS	16
24.16.seq98515.24	A0A1U7QV74_MESAU/406-591_[151-166]	A0A1U7QV74_MESAU	MPVKNSNRFMCDRLRI	MPVKNSNRFMADRLRI	16
24.16.seq98514.24	A0A3P8V3I3_CYNSE/407-597_[175-190]	A0A3P8V3I3_CYNSE	TVPMLTHEPALDVSEQ	TVPMLTHEPALDVSEQ	16
24.16.seq98513.24	A0A1S3NZ22_SALSA/406-620_[152-167]	A0A1S3NZ22_SALSA	RTKGLRCGRWRKEEVE	RTKGLRAGRWRKEEVE	16
24.16.seq98512.24	A0A2I0MS77_COLLI/415-581_[123-138]	A0A2I0MS77_COLLI	LPVITWKSSISAAANK	LPVITWKSSISAAANK	16
24.16.seq98511.24	A0A498J2G7_MALDO/34-106_[9-24]	A0A498J2G7_MALDO	GEIRKGFTDHFYLRLK	GEIRKGFTDHFYLRLK	16
24.16.seq98510.24	A0A498IZQ7_MALDO/59-252_[104-119]	A0A498IZQ7_MALDO	KGSYADAFAQLENRED	KGSYADAFAQLENRED	16
24.16.seq98509.24	A0A059D720_EUCGR/2-124_[13-28]	A0A059D720_EUCGR	IQVGQNIKDELWHAIE	IQVGQNIKDELWHAIE	16
24.16.seq98508.24	A0A2K3NEI9_TRIPR/18-188_[149-164]	A0A2K3NEI9_TRIPR	KSEQDYEYELIQKIVK	KSEQDYEYELIQKIVK	16
24.16.seq98507.24	A0A2J6LRJ5_LACSA/18-194_[137-152]	A0A2J6LRJ5_LACSA	LSGWDIANRHESEFIK	LSGWDIANRHESEFIK	16
24.16.seq98506.24	A0A2P6S8F9_ROSCH/10-200_[11-26]	A0A2P6S8F9_ROSCH	DTRYTFTNRLNSALIQ	DTRYTFTNRLNSALIQ	16
24.16.seq98505.24	M0ZUW4_SOLTU/1-100_[12-27]	M0ZUW4_SOLTU	IFTFQDNIRLEHGNSI	IFTFQDNIRLEHGNSI	16
24.16.seq98504.24	Q9FVT9_ARATH/21-170_[10-25]	Q9FVT9_ARATH	EDVRKAFLSQILKKEF	EDVRKAFLSQILKKEF	16
24.16.seq98503.24	A0A2U1KC67_ARTAN/14-196_[39-54]	A0A2U1KC67_ARTAN	ERGKTINNQLIQAIKD	ERGKTINNQLIQAIKD	16
24.16.seq98502.24	A0A1U8I0C5_GOSHI/1-69_[49-64]	A0A1U8I0C5_GOSHI	AALAEVGKLKRWHIEG	AALAEVGKLKRWHIEG	16
24.16.seq98501.24	A0A0R0JM20_SOYBN/22-215_[104-119]	A0A0R0JM20_SOYBN	RKQSGYYGIAFAEHEE	RKQSGYYGIAFAEHEE	16
24.16.seq98500.24	A0A2U1Q7H5_ARTAN/11-194_[101-116]	A0A2U1Q7H5_ARTAN	PDVVRKKTESYAEAFA	PDVVRKKTESYAEAFA	16
24.16.seq9850.24	A0A2I4EVN2_JUGRE/19-198_A0A2I4EVN2.1_[6]	A0A2I4EVN2_JUGRE	SKDYASSRWCLDELMK	SKDYASSRWALDELMK	16
24.16.seq985.24	U5CPS8_AMBTC/2-170_U5CPS8.1_[7]	U5CPS8_AMBTC	LDQISYLLSLSRKRTI	LDQISYLLSLSRKRTI	16
24.16.seq98499.24	A0A1U8MLF9_GOSHI/16-113_[24-39]	A0A1U8MLF9_GOSHI	KEKVEEAFAKHQERYK	KEKVEEAFAKHQERYK	16
24.16.seq98498.24	A0A398AF71_BRACM/11-193_[135-150]	A0A398AF71_BRACM	MGLSLKDQSSEADFVK	MGLSLKDQSSEADFVK	16
24.16.seq98497.24	A0A2I4DMF4_JUGRE/16-233_[151-166]	A0A2I4DMF4_JUGRE	KVRFLGIWGMGGIGKT	KVRFLGIWGMGGIGKT	16
24.16.seq98496.24	R7UWB2_CAPTE/8-141_[69-84]	R7UWB2_CAPTE	SSWCHYEFQQVHYKVM	SSWAHYEFQQVHYKVM	16
24.16.seq98495.24	A0A2I4DMV4_JUGRE/33-224_[151-166]	A0A2I4DMV4_JUGRE	SSLCIDRDESEFIEKI	SSLAIDRDESEFIEKI	16
24.16.seq98494.24	A0A2K3PFI9_TRIPR/336-484_[114-129]	A0A2K3PFI9_TRIPR	MSRHENTFGINSERVQ	MSRHENTFGINSERVQ	16
24.16.seq98493.24	A0A3P8Y5B8_ESOLU/61-152_[6-21]	A0A3P8Y5B8_ESOLU	PSTSRPEEVGGVHATK	PSTSRPEEVGGVHATK	16
24.16.seq98492.24	A0A2G8LMJ3_STIJA/864-1006_[20-35]	A0A2G8LMJ3_STIJA	LPRLENHSPPWKLCIH	LPRLENHSPPWKLAIH	16
24.16.seq98491.24	A0A2P6SFL3_ROSCH/24-208_[21-36]	A0A2P6SFL3_ROSCH	YTALTTAGICTFRDDD	YTALTTAGIATFRDDD	16
24.16.seq98490.24	A0A2J6KLK2_LACSA/6-180_[17-32]	A0A2J6KLK2_LACSA	TDHLYDALVRAGIVTF	TDHLYDALVRAGIVTF	16
24.16.seq9849.24	A0A2I4EVN2_JUGRE/19-198_A0A2I4EVN2.1_[5]	A0A2I4EVN2_JUGRE	GEISEELLKAIESSRI	GEISEELLKAIESSRI	16
24.16.seq98489.24	A0A371EKI2_MUCPR/58-241_[71-86]	A0A371EKI2_MUCPR	WCLRELAHIFNCIGTS	WALRELAHIFNAIGTS	16
24.16.seq98488.24	A0A0D9RWZ8_CHLSB/410-597_[150-165]	A0A0D9RWZ8_CHLSB	PVKNSQGFTWSQLRIT	PVKNSQGFTWSQLRIT	16
24.16.seq98487.24	A0A099ZDD6_TINGU/658-808_[115-130]	A0A099ZDD6_TINGU	YLKRNTYLEWKNREIS	YLKRNTYLEWKNREIS	16
24.16.seq98486.24	A0A2P5F269_TREOI/21-170_[114-129]	A0A2P5F269_TREOI	AKHEQVFKDDTEGKVS	AKHEQVFKDDTEGKVS	16
24.16.seq98485.24	A0A445FSE6_GLYSO/16-170_[11-26]	A0A445FSE6_GLYSO	RHTFTAHLLAAFYRLK	RHTFTAHLLAAFYRLK	16
24.16.seq98484.24	A0A498JW49_MALDO/13-190_[17-32]	A0A498JW49_MALDO	TDHLYKQLEGRGIKTF	TDHLYKQLEGRGIKTF	16
24.16.seq98483.24	A0A059C827_EUCGR/3-172_[106-121]	A0A059C827_EUCGR	GKSFAEHRRKNRYRES	GKSFAEHRRKNRYRES	16
24.16.seq98482.24	A0A2U1MPJ7_ARTAN/13-202_[163-178]	A0A2U1MPJ7_ARTAN	ELRFINSGVSEKLLPG	ELRFINSGVSEKLLPG	16
24.16.seq98481.24	A0A2U1NY66_ARTAN/14-194_[132-147]	A0A2U1NY66_ARTAN	AADLVGWELKNIFDGH	AADLVGWELKNIFDGH	16
24.16.seq98480.24	G7K8F2_MEDTR/1744-1887_[18-33]	G7K8F2_MEDTR	GSLYRALCQVGFKTFM	GSLYRALAQVGFKTFM	16
24.16.seq9848.24	A0A2I4EVN2_JUGRE/19-198_A0A2I4EVN2.1_[4]	A0A2I4EVN2_JUGRE	DDKLPRGGEISEELLK	DDKLPRGGEISEELLK	16
24.16.seq98479.24	A0A059B033_EUCGR/15-193_[148-163]	A0A059B033_EUCGR	DITKFIESIVKKISTI	DITKFIESIVKKISTI	16
24.16.seq98478.24	H9GCN2_ANOCA/315-479_[145-160]	H9GCN2_ANOCA	WKHVEYQMPARRKPDK	WKHVEYQMPARRKPDK	16
24.16.seq98477.24	A0A1S3YGK8_TOBAC/16-206_[39-54]	A0A1S3YGK8_TOBAC	ERGASISPQLVNAIKR	ERGASISPQLVNAIKR	16
24.16.seq98476.24	G7JSD3_MEDTR/6-198_[135-150]	G7JSD3_MEDTR	DIGGKDGFIVTDSRNE	DIGGKDGFIVTDSRNE	16
24.16.seq98475.24	V7D306_PHAVU/20-214_[159-174]	V7D306_PHAVU	VKTVLHLPVLSATQFP	VKTVLHLPVLSATQFP	16
24.16.seq98474.24	A0A0D3AJJ8_BRAOL/116-284_[12-27]	A0A0D3AJJ8_BRAOL	MRNGFMGHLYKSLVRS	MRNGFMGHLYKSLVRS	16
24.16.seq98473.24	V4ACG6_LOTGI/638-742_[19-34]	V4ACG6_LOTGI	LLPNMDNGQVNNVKFD	LLPNMDNGQVNNVKFD	16
24.16.seq98472.24	A0A2I0IT55_PUNGR/60-240_[25-40]	A0A2I0IT55_PUNGR	KDAGVRVFRDSEELHV	KDAGVRVFRDSEELHV	16
24.16.seq98471.24	A0A2P5QGP0_GOSBA/10-212_[159-174]	A0A2P5QGP0_GOSBA	VKEALGRQPLPKLFTI	VKEALGRQPLPKLFTI	16
24.16.seq98470.24	R0GDQ8_9BRAS/13-152_[69-84]	R0GDQ8_9BRAS	WCLKELAKIKERVDDN	WALKELAKIKERVDDN	16
24.16.seq9847.24	A0A2I4EVN2_JUGRE/19-198_A0A2I4EVN2.1_[3]	A0A2I4EVN2_JUGRE	LVRKKIHTYIDDKLPR	LVRKKIHTYIDDKLPR	16
24.16.seq98469.24	A0A3P8P8V6_ASTCA/802-955_[136-151]	A0A3P8P8V6_ASTCA	LRQALETSENPEAELL	LRQALETSENPEAELL	16
24.16.seq98468.24	M3Z8V6_MUSPF/636-786_[22-37]	M3Z8V6_MUSPF	NLEKEGIRICLHERSF	NLEKEGIRIALHERSF	16
24.16.seq98467.24	A0A059ADY4_EUCGR/69-249_[136-151]	A0A059ADY4_EUCGR	KVADLRGWELKKRGKG	KVADLRGWELKKRGKG	16
24.16.seq98466.24	A0A445GLF4_GLYSO/11-190_[97-112]	A0A445GLF4_GLYSO	DPYYVSHQRGSYGEAM	DPYYVSHQRGSYGEAM	16
24.16.seq98465.24	A0A2K3NZR7_TRIPR/18-239_[127-142]	A0A2K3NZR7_TRIPR	LQKWKDALTEAANLVV	LQKWKDALTEAANLVV	16
24.16.seq98464.24	A0A072UMS8_MEDTR/19-198_[136-151]	A0A072UMS8_MEDTR	QVGSISGWDLCDKPQV	QVGSISGWDLADKPQV	16
24.16.seq98463.24	A0A2U1L8W5_ARTAN/26-229_[128-143]	A0A2U1L8W5_ARTAN	ALKEAADLAAFAKHEN	ALKEAADLAAFAKHEN	16
24.16.seq98462.24	A0A251MW90_PRUPE/2-179_[8-23]	A0A251MW90_PRUPE	RGEDTRFNFTDHLHSN	RGEDTRFNFTDHLHSN	16
24.16.seq98461.24	V4MBH8_EUTSA/16-193_[21-36]	V4MBH8_EUTSA	HHYFACKGIKMYKDNN	HHYFAAKGIKMYKDNN	16
24.16.seq98460.24	A0A151RL03_CAJCA/18-198_[145-160]	A0A151RL03_CAJCA	DVRNKPESEEIESIVQ	DVRNKPESEEIESIVQ	16
24.16.seq9846.24	A0A433TTY2_ELYCH/352-540_A0A433TTY2.1_[11]	A0A433TTY2_ELYCH	EPLEPEGNPTSTTCIQ	EPLEPEGNPTSTTAIQ	16
24.16.seq98459.24	A0A059C8D6_EUCGR/2-102_[37-52]	A0A059C8D6_EUCGR	HEGRRDAETITKWKNA	HEGRRDAETITKWKNA	16
24.16.seq98458.24	D7MKA8_ARALL/16-191_[9-24]	D7MKA8_ARALL	GTELRNNFISHLEKAL	GTELRNNFISHLEKAL	16
24.16.seq98457.24	A0A2K3NDL7_TRIPR/1-200_[67-82]	A0A2K3NDL7_TRIPR	ANSRWCMLELEKIMKI	ANSRWAMLELEKIMKI	16
24.16.seq98456.24	A0A251TLT6_HELAN/1-147_[92-107]	A0A251TLT6_HELAN	KKIEWLQKVKAWRVSL	KKIEWLQKVKAWRVSL	16
24.16.seq98455.24	A0A0B2PPN4_GLYSO/23-149_[31-46]	A0A0B2PPN4_GLYSO	TYIDEQLEKGDQIALA	TYIDEQLEKGDQIALA	16
24.16.seq98454.24	K1QC90_CRAGI/1-70_[47-62]	K1QC90_CRAGI	LKSQWCMFELNMARME	LKSQWAMFELNMARME	16
24.16.seq98453.24	K7FGL5_PELSI/395-561_[143-158]	K7FGL5_PELSI	YMRYHMPVKNTSGFGK	YMRYHMPVKNTSGFGK	16
24.16.seq98452.24	A0A3Q3LK40_9TELE/778-887_[23-38]	A0A3Q3LK40_9TELE	ENDKCRFCLEDRDSVP	ENDKARFALEDRDSVP	16
24.16.seq98451.24	A0A2U1P2X2_ARTAN/270-387_[56-71]	A0A2U1P2X2_ARTAN	DNIDPKRVQKWKQALR	DNIDPKRVQKWKQALR	16
24.16.seq98450.24	A0A401SYV5_CHIPU/872-1030_[100-115]	A0A401SYV5_CHIPU	LLDQSLRKSRYLQLRK	LLDQSLRKSRYLQLRK	16
24.16.seq9845.24	A0A433TTY2_ELYCH/352-540_A0A433TTY2.1_[9]	A0A433TTY2_ELYCH	RFIIDSVKCLRYPREP	RFIIDSVKALRYPREP	16
24.16.seq98449.24	W4Y4D6_STRPU/713-861_[30-45]	W4Y4D6_STRPU	NRIVCGDEELMLGMFY	NRIVAGDEELMLGMFY	16
24.16.seq98448.24	A0A3M0K6D8_HIRRU/477-597_[93-108]	A0A3M0K6D8_HIRRU	KFWKYMCYHMPMKTTE	KFWKYMAYHMPMKTTE	16
24.16.seq98447.24	A0A445EB46_ARAHY/132-318_[153-168]	A0A445EB46_ARAHY	EDVSLIVEDISALLDD	EDVSLIVEDISALLDD	16
24.16.seq98446.24	C3ZT16_BRAFL/2-98_[14-29]	C3ZT16_BRAFL	WVNYTLLSKLEGEHCL	WVNYTLLSKLEGEHAL	16
24.16.seq98445.24	A0A0L0DU47_THETB/649-745_[70-85]	A0A0L0DU47_THETB	TRWAVAEAKAALCPAN	TRWAVAEAKAALAPAN	16
24.16.seq98444.24	U5CYD1_AMBTC/2-173_[153-168]	U5CYD1_AMBTC	VKHVSAKLNYETPLHV	VKHVSAKLNYETPLHV	16
24.16.seq98443.24	A0A078GHQ3_BRANA/89-267_[113-128]	A0A078GHQ3_BRANA	RKTCKGKRNEEIQRWK	RKTAKGKRNEEIQRWK	16
24.16.seq98442.24	A0A2J6JYG6_LACSA/14-98_[8-23]	A0A2J6JYG6_LACSA	RDEDTRTNFIDHLYSS	RDEDTRTNFIDHLYSS	16
24.16.seq98441.24	A0A2P6QMM1_ROSCH/866-1046_[71-86]	A0A2P6QMM1_ROSCH	WCLEELAKICEWMEDQ	WALEELAKIAEWMEDQ	16
24.16.seq98440.24	I3IXZ5_ORENI/404-582_[102-117]	I3IXZ5_ORENI	SKLACVEVPQLRQATI	SKLAAVEVPQLRQATI	16
24.16.seq9844.24	A0A433TTY2_ELYCH/352-540_A0A433TTY2.1_[7]	A0A433TTY2_ELYCH	EYLIAQHETCIKLKQR	EYLIAQHETAIKLKQR	16
24.16.seq98439.24	A0A3Q4AKV8_MOLML/804-957_[120-135]	A0A3Q4AKV8_MOLML	LSWPRAEEHPKLFWEK	LSWPRAEEHPKLFWEK	16
24.16.seq98438.24	A0A1U8I0C5_GOSHI/66-233_[108-123]	A0A1U8I0C5_GOSHI	SFDEHETRRSVDEVKQ	SFDEHETRRSVDEVKQ	16
24.16.seq98437.24	W5JV95_ANODA/797-954_[12-27]	W5JV95_ANODA	ESFVAKDLIPGLEKER	ESFVAKDLIPGLEKER	16
24.16.seq98436.24	A0A059AZG7_EUCGR/13-204_[120-135]	A0A059AZG7_EUCGR	YGKESHKVKRWKKALF	YGKESHKVKRWKKALF	16
24.16.seq98435.24	A0A0L9VTZ3_PHAAN/60-221_[142-157]	A0A0L9VTZ3_PHAAN	GWDESNHSSVVEPDSE	GWDESNHSSVVEPDSE	16
24.16.seq98434.24	A0A397Y698_BRACM/2-180_[8-23]	A0A397Y698_BRACM	RGIDTRRTFVSHLLLA	RGIDTRRTFVSHLLLA	16
24.16.seq98433.24	A0A452HHT2_9SAUR/647-794_[121-136]	A0A452HHT2_9SAUR	YLEWPLDENQQQIFWK	YLEWPLDENQQQIFWK	16
24.16.seq98432.24	A0A151TFT0_CAJCA/14-190_[144-159]	A0A151TFT0_CAJCA	GERYEYEFIGEIVQEV	GERYEYEFIGEIVQEV	16
24.16.seq98431.24	A0A3Q0SVZ8_AMPCI/311-483_[76-91]	A0A3Q0SVZ8_AMPCI	TSLHDNQSQLWYEQKI	TSLHDNQSQLWYEQKI	16
24.16.seq98430.24	A0A1R3HST0_COCAP/17-208_[97-112]	A0A1R3HST0_COCAP	VEPTDFRHITNTVRAA	VEPTDFRHITNTVRAA	16
24.16.seq9843.24	A0A433TTY2_ELYCH/352-540_A0A433TTY2.1_[6]	A0A433TTY2_ELYCH	TSDYINNEWCRFEYLI	TSDYINNEWARFEYLI	16
24.16.seq98429.24	A0A2U1N9Z3_ARTAN/77-260_[61-76]	A0A2U1N9Z3_ARTAN	KSYASSTWCLDELVLI	KSYASSTWALDELVLI	16
24.16.seq98428.24	D7MG68_ARALL/16-93_[61-76]	D7MG68_ARALL	RYSESKWCLDELVKIN	RYSESKWALDELVKIN	16
24.16.seq98427.24	A0A2I0JAG5_PUNGR/14-200_[122-137]	A0A2I0JAG5_PUNGR	EQGIDAQEGSASEVQR	EQGIDAQEGSASEVQR	16
24.16.seq98426.24	A0A0D3AJM3_BRAOL/24-211_[127-142]	A0A0D3AJM3_BRAOL	ALKSVPLLMGFVLDEK	ALKSVPLLMGFVLDEK	16
24.16.seq98425.24	M1BGG4_SOLTU/17-198_[14-29]	M1BGG4_SOLTU	KTFVDHLYLALQQKCI	KTFVDHLYLALQQKAI	16
24.16.seq98424.24	A0A0L9UV63_PHAAN/12-192_[39-54]	A0A0L9UV63_PHAAN	RIGTGLSLALREAIEE	RIGTGLSLALREAIEE	16
24.16.seq98423.24	A0A151QY31_CAJCA/89-266_[132-147]	A0A151QY31_CAJCA	KDTANLSGFASTNFKN	KDTANLSGFASTNFKN	16
24.16.seq98422.24	A0A3P9A171_ESOLU/736-900_[118-133]	A0A3P9A171_ESOLU	VHKREYLQWPEDTQDI	VHKREYLQWPEDTQDI	16
24.16.seq98421.24	A0A2U1NAC8_ARTAN/28-206_[158-173]	A0A2U1NAC8_ARTAN	VKDVRKMQNPQQLCYV	VKDVRKMQNPQQLAYV	16
24.16.seq98420.24	A0A2K3NCM7_TRIPR/21-202_[166-181]	A0A2K3NCM7_TRIPR	QPIRWADRPRKDQAHL	QPIRWADRPRKDQAHL	16
24.16.seq9842.24	A0A433TTY2_ELYCH/352-540_A0A433TTY2.1_[5]	A0A433TTY2_ELYCH	DVKSEEILEAVEKSRR	DVKSEEILEAVEKSRR	16
24.16.seq98419.24	A0A078JQ84_BRANA/9-197_[163-178]	A0A078JQ84_BRANA	VTARVLKENETHSERK	VTARVLKENETHSERK	16
24.16.seq98418.24	A0A444Y5I2_ARAHY/318-464_[3-18]	A0A444Y5I2_ARAHY	VFLSLRRTHTPYIFID	VFLSLRRTHTPYIFID	16
24.16.seq98417.24	G3SYU3_LOXAF/675-840_[140-155]	G3SYU3_LOXAF	ALLAGKPWNPEGTADA	ALLAGKPWNPEGTADA	16
24.16.seq98416.24	A0A2R8RJA1_DANRE/87-235_[7-22]	A0A2R8RJA1_DANRE	YSGKDEHWVIEELLPN	YSGKDEHWVIEELLPN	16
24.16.seq98415.24	D7LTW1_ARALL/6-169_[2-17]	D7LTW1_ARALL	YISFDRREDTVRYSFV	YISFDRREDTVRYSFV	16
24.16.seq98414.24	W1NGS7_AMBTC/16-200_[169-184]	W1NGS7_AMBTC	KSVDMEVAKYPVAIDQ	KSVDMEVAKYPVAIDQ	16
24.16.seq98413.24	A0A2K3LC01_TRIPR/8-188_[111-126]	A0A2K3LC01_TRIPR	AMMKHEKRFGKKSEKV	AMMKHEKRFGKKSEKV	16
24.16.seq98412.24	A0A151SUC8_CAJCA/1-97_[21-36]	A0A151SUC8_CAJCA	HQKGTYGDALAKHERS	HQKGTYGDALAKHERS	16
24.16.seq98411.24	A0A059AZD5_EUCGR/16-198_[110-125]	A0A059AZD5_EUCGR	GDELARHEKLGQDPER	GDELARHEKLGQDPER	16
24.16.seq98410.24	A0A371F1W8_MUCPR/16-208_[158-173]	A0A371F1W8_MUCPR	VEVVIDILGHNQILCF	VEVVIDILGHNQILAF	16
24.16.seq9841.24	A0A433TTY2_ELYCH/352-540_A0A433TTY2.1_[4]	A0A433TTY2_ELYCH	VRDGLAGDVKSEEILE	VRDGLAGDVKSEEILE	16
24.16.seq98409.24	A0A401SL51_CHIPU/114-287_[34-49]	A0A401SL51_CHIPU	YGYKLFISGRDDLPGQ	YGYKLFISGRDDLPGQ	16
24.16.seq98408.24	A0A1J6JYL7_NICAT/23-201_[142-157]	A0A1J6JYL7_NICAT	LRHVAEGFESKFIHII	LRHVAEGFESKFIHII	16
24.16.seq98407.24	A0A3Q1IU61_ANATE/369-535_[123-138]	A0A3Q1IU61_ANATE	TWKGSSSLTSSSSFLK	TWKGSSSLTSSSSFLK	16
24.16.seq98406.24	A0A3F2Z083_ANOME/783-938_[70-85]	A0A3F2Z083_ANOME	SVWGKMEFNTAYLQSL	SVWGKMEFNTAYLQSL	16
24.16.seq98405.24	A0A251TRQ8_HELAN/14-159_[9-24]	A0A251TRQ8_HELAN	AEDTRKTFVDHLYLAL	AEDTRKTFVDHLYLAL	16
24.16.seq98404.24	A0A0D3E3X5_BRAOL/7-184_[38-53]	A0A0D3E3X5_BRAOL	VRGEPILPSLIQRIRE	VRGEPILPSLIQRIRE	16
24.16.seq98403.24	A0A059C8B1_EUCGR/45-217_[17-32]	A0A059C8B1_EUCGR	TDHLYHGLLNAGIYAF	TDHLYHGLLNAGIYAF	16
24.16.seq98402.24	Q9FVT9_ARATH/21-170_[107-122]	Q9FVT9_ARATH	FGKAFKETCQGKTEEK	FGKAFKETAQGKTEEK	16
24.16.seq98401.24	A0A072VBS8_MEDTR/43-231_[122-137]	A0A072VBS8_MEDTR	RDPDKVVRWTKAMGRL	RDPDKVVRWTKAMGRL	16
24.16.seq98400.24	A0A498IVD7_MALDO/182-332_[128-143]	A0A498IVD7_MALDO	ALNGAASLSGFSVRNT	ALNGAASLSGFSVRNT	16
24.16.seq9840.24	A0A433TTY2_ELYCH/352-540_A0A433TTY2.1_[3]	A0A433TTY2_ELYCH	LEGLGHKLYMHVRDGL	LEGLGHKLYMHVRDGL	16
24.16.seq984.24	U5CPS8_AMBTC/2-170_U5CPS8.1_[6]	U5CPS8_AMBTC	SSNYACSSFCLDQISY	SSNYAASSFALDQISY	16
24.16.seq98399.24	A0A2I4DZU2_JUGRE/17-192_[125-140]	A0A2I4DZU2_JUGRE	RAMEKAGAIVGWPFDK	RAMEKAGAIVGWPFDK	16
24.16.seq98398.24	A0A2P6R083_ROSCH/66-245_[161-176]	A0A2P6R083_ROSCH	SSHLNFTFPTCHSKNI	SSHLNFTFPTAHSKNI	16
24.16.seq98397.24	A0A445DAG5_ARAHY/7-193_[1-16]	A0A445DAG5_ARAHY	YDVFLSFRGHTRREFT	YDVFLSFRGHTRREFT	16
24.16.seq98396.24	A0A0B2P5X1_GLYSO/41-222_[133-148]	A0A0B2P5X1_GLYSO	KAANLSGIKSFNYKTE	KAANLSGIKSFNYKTE	16
24.16.seq98395.24	U3JM62_FICAL/390-559_[19-34]	U3JM62_FICAL	FVRRILPAVLEKQCGY	FVRRILPAVLEKQAGY	16
24.16.seq98394.24	A0A371H1Q6_MUCPR/14-183_[7-22]	A0A371H1Q6_MUCPR	FRGEDSRGNFTSHLVD	FRGEDSRGNFTSHLVD	16
24.16.seq98393.24	A0A2J6LRN4_LACSA/19-198_[129-144]	A0A2J6LRN4_LACSA	KALTDATNISGWETEH	KALTDATNISGWETEH	16
24.16.seq98392.24	A0A2P5BB93_TREOI/20-199_[162-177]	A0A2P5BB93_TREOI	KLNHSLPSSDHLKGLV	KLNHSLPSSDHLKGLV	16
24.16.seq98391.24	A0A2P5C2I6_TREOI/1-138_[101-116]	A0A2P5C2I6_TREOI	SMHVSPESKLVKVIVE	SMHVSPESKLVKVIVE	16
24.16.seq98390.24	A0A2J6LEU8_LACSA/16-204_[167-182]	A0A2J6LEU8_LACSA	VKEINTRLELHLKRRI	VKEINTRLELHLKRRI	16
24.16.seq9839.24	A0A4D9EJW5_9SAUR/686-837_A0A4D9EJW5.1_[7]	A0A4D9EJW5_9SAUR	EFEIAQSWQFVEGRAG	EFEIAQSWQFVEGRAG	16
24.16.seq98389.24	G7KHU9_MEDTR/8-186_[19-34]	G7KHU9_MEDTR	YKALVDKGIRTFFDDN	YKALVDKGIRTFFDDN	16
24.16.seq98388.24	A0A2P5ARQ0_TREOI/8-155_[32-47]	A0A2P5ARQ0_TREOI	YIDDNLERGEEISSTL	YIDDNLERGEEISSTL	16
24.16.seq98387.24	A0A059C7R1_EUCGR/10-202_[139-154]	A0A059C7R1_EUCGR	NLSGWHLNDGDEAELI	NLSGWHLNDGDEAELI	16
24.16.seq98386.24	A0A2R6RGD8_ACTCH/17-206_[109-124]	A0A2R6RGD8_ACTCH	FGEAFARHEEEVEAET	FGEAFARHEEEVEAET	16
24.16.seq98385.24	A0A2T7P072_POMCA/564-628_[1-16]	A0A2T7P072_POMCA	YDIFVSYDNSDNQWVH	YDIFVSYDNSDNQWVH	16
24.16.seq98384.24	V7APQ3_PHAVU/20-193_[109-124]	V7APQ3_PHAVU	QNNFSGKHQTIWPLRW	QNNFSGKHQTIWPLRW	16
24.16.seq98383.24	A0A1U7UMS8_TARSY/404-570_[138-153]	A0A1U7UMS8_TARSY	LQVAMPVKKSPRRCSS	LQVAMPVKKSPRRASS	16
24.16.seq98382.24	K7M4Z6_SOYBN/18-197_[99-114]	K7M4Z6_SOYBN	PSDVRHQKNKFAEAFE	PSDVRHQKNKFAEAFE	16
24.16.seq98381.24	R0HNY1_9BRAS/7-189_[11-26]	R0HNY1_9BRAS	LRSSFVSHLIDAFERN	LRSSFVSHLIDAFERN	16
24.16.seq98380.24	A0A210PXP8_MIZYE/438-572_[16-31]	A0A210PXP8_MIZYE	KIMCGRLEGPPYLLSL	KIMAGRLEGPPYLLSL	16
24.16.seq9838.24	A0A4D9EJW5_9SAUR/686-837_A0A4D9EJW5.1_[6]	A0A4D9EJW5_9SAUR	SNHFMASEWCSFEFEI	SNHFMASEWASFEFEI	16
24.16.seq98379.24	A0A397ZBM0_BRACM/14-186_[127-142]	A0A397ZBM0_BRACM	EEALVTILNIRGMPRA	EEALVTILNIRGMPRA	16
24.16.seq98378.24	F6SHS8_ORNAN/638-795_[103-118]	F6SHS8_ORNAN	IPARYHKLKSLMARKT	IPARYHKLKSLMARKT	16
24.16.seq98377.24	A0A2T7NHN1_POMCA/459-614_[28-43]	A0A2T7NHN1_POMCA	TRGRPACKLCIHQRDF	TRGRPAAKLAIHQRDF	16
24.16.seq98376.24	A0A0R0I568_SOYBN/1-151_[120-135]	A0A0R0I568_SOYBN	KTDAELVKKITNVVQM	KTDAELVKKITNVVQM	16
24.16.seq98375.24	A0A1P8B713_ARATH/10-184_[133-148]	A0A1P8B713_ARATH	IAGYHTRKPNNEAKLI	IAGYHTRKPNNEAKLI	16
24.16.seq98374.24	V7ALQ8_PHAVU/13-209_[64-79]	V7ALQ8_PHAVU	SQSAWCLHQLQQILKW	SQSAWALHQLQQILKW	16
24.16.seq98373.24	A0A0L8FNI7_OCTBM/3-61_[32-47]	A0A0L8FNI7_OCTBM	KACIHFRDFVPGESKY	KAAIHFRDFVPGESKY	16
24.16.seq98372.24	L5K3H3_PTEAL/381-561_[134-149]	L5K3H3_PTEAL	TEERLQSAKTRFWKNV	TEERLQSAKTRFWKNV	16
24.16.seq98371.24	A0A2J6L2L6_LACSA/35-219_[6-21]	A0A2J6L2L6_LACSA	SFRGLDTRHSFTNHLY	SFRGLDTRHSFTNHLY	16
24.16.seq98370.24	A0A2P6PV36_ROSCH/16-195_[140-155]	A0A2P6PV36_ROSCH	SGFDSQNIRPESKLVE	SGFDSQNIRPESKLVE	16
24.16.seq9837.24	A0A4D9EJW5_9SAUR/686-837_A0A4D9EJW5.1_[5]	A0A4D9EJW5_9SAUR	PVASNIIHEGFLSSRK	PVASNIIHEGFLSSRK	16
24.16.seq98369.24	F6H974_VITVI/22-140_[25-40]	F6H974_VITVI	GRRGIHTFRDDKLRRG	GRRGIHTFRDDKLRRG	16
24.16.seq98368.24	A0A2U1LNQ2_ARTAN/14-199_[168-183]	A0A2U1LNQ2_ARTAN	FGLDEKLVGMETRVED	FGLDEKLVGMETRVED	16
24.16.seq98367.24	R0HMQ0_9BRAS/22-222_[121-136]	R0HMQ0_9BRAS	SQWEDALEAIPTSMGL	SQWEDALEAIPTSMGL	16
24.16.seq98366.24	TLR10_HUMAN/633-802_[134-149]	TLR10_HUMAN	FWANLRAAINVNVLAT	FWANLRAAINVNVLAT	16
24.16.seq98365.24	A0A445KF45_GLYSO/191-376_[161-176]	A0A445KF45_GLYSO	EILQEIINRLNSKSSS	EILQEIINRLNSKSSS	16
24.16.seq98364.24	A0A2U1NT16_ARTAN/32-214_[156-171]	A0A2U1NT16_ARTAN	VQQISLELRPINFSFD	VQQISLELRPINFSFD	16
24.16.seq98363.24	A0A4P1RG95_LUPAN/15-197_[98-113]	A0A4P1RG95_LUPAN	LPSQVRNQRGSYKIAF	LPSQVRNQRGSYKIAF	16
24.16.seq98362.24	G7L6L9_MEDTR/19-197_[129-144]	G7L6L9_MEDTR	WRDAFTQVASYSGWDS	WRDAFTQVASYSGWDS	16
24.16.seq98361.24	U3JM67_FICAL/398-564_[136-151]	U3JM67_FICAL	HSASTRFWKKVRYQMP	HSASTRFWKKVRYQMP	16
24.16.seq98360.24	M1A5Z0_SOLTU/23-201_[127-142]	M1A5Z0_SOLTU	GALEEAANLSGWDLPN	GALEEAANLSGWDLPN	16
24.16.seq98359.24	A0A0A0LFS0_CUCSA/15-69_[31-46]	A0A0A0LFS0_CUCSA	VFIDDQLEREIQGSGS	VFIDDQLEREIQGSGS	16
24.16.seq98358.24	A0A210QXY8_MIZYE/547-675_[69-84]	A0A210QXY8_MIZYE	SEWCLFEATTAYNRIL	SEWALFEATTAYNRIL	16
24.16.seq98357.24	A0A2T7PYF8_POMCA/80-216_[15-30]	A0A2T7PYF8_POMCA	RSQLVHNLEVQENLRL	RSQLVHNLEVQENLRL	16
24.16.seq98356.24	G3UR58_MELGA/691-835_[72-87]	G3UR58_MELGA	WCRKFKVHHALQQAIE	WARKFKVHHALQQAIE	16
24.16.seq98355.24	A0A2K3LWZ5_TRIPR/2-175_[127-142]	A0A2K3LWZ5_TRIPR	IHTGFEIDHVTEIAKE	IHTGFEIDHVTEIAKE	16
24.16.seq98354.24	A0A371GWB9_MUCPR/11-191_[108-123]	A0A371GWB9_MUCPR	SFGEALEAFPLKSYSG	SFGEALEAFPLKSYSG	16
24.16.seq98353.24	A0A251MT60_PRUPE/20-204_[29-44]	A0A251MT60_PRUPE	IRTFLDNPELEIGKPI	IRTFLDNPELEIGKPI	16
24.16.seq98352.24	A0A3N7ED12_POPTR/9-186_[29-44]	A0A3N7ED12_POPTR	INAFIADKLERGEHIT	INAFIADKLERGEHIT	16
24.16.seq98351.24	A0A398ALD6_BRACM/9-189_[154-169]	A0A398ALD6_BRACM	EVKRVMAAIKLQEEEE	EVKRVMAAIKLQEEEE	16
24.16.seq98350.24	A0A2K3LUI2_TRIPR/34-207_[18-33]	A0A2K3LUI2_TRIPR	NHLYEALCKEGFETFK	NHLYEALAKEGFETFK	16
24.16.seq9835.24	A0A4D9EJW5_9SAUR/686-837_A0A4D9EJW5.1_[3]	A0A4D9EJW5_9SAUR	GGVPPFHLCLHYRDFT	GGVPPFHLALHYRDFT	16
24.16.seq98349.24	A0A251N7M9_PRUPE/22-214_[7-22]	A0A251N7M9_PRUPE	FRGFDTRKGFTDNLYK	FRGFDTRKGFTDNLYK	16
24.16.seq98348.24	A0A2U1PXV6_ARTAN/49-175_[13-28]	A0A2U1PXV6_ARTAN	SRWCLDELCLILEQRH	SRWALDELALILEQRH	16
24.16.seq98347.24	A0A2G8L3E8_STIJA/37-187_[106-121]	A0A2G8L3E8_STIJA	HGLSRLLLVLRCLRYK	HGLSRLLLVLRALRYK	16
24.16.seq98346.24	A0A072TZ76_MEDTR/24-202_[37-52]	A0A072TZ76_MEDTR	LERGEVISYELNKAIE	LERGEVISYELNKAIE	16
24.16.seq98345.24	A0A3B4E727_PYGNA/791-959_[7-22]	A0A3B4E727_PYGNA	YNSADEKWVMEQLLPN	YNSADEKWVMEQLLPN	16
24.16.seq98344.24	C3XRK8_BRAFL/23-176_[33-48]	C3XRK8_BRAFL	LCLGDRDFQPGAPIVD	LALGDRDFQPGAPIVD	16
24.16.seq98343.24	A0A059C9G9_EUCGR/10-200_[126-141]	A0A059C9G9_EUCGR	VKRWKKTLFDAGNLSS	VKRWKKTLFDAGNLSS	16
24.16.seq98342.24	M1BJT1_SOLTU/20-192_[98-113]	M1BJT1_SOLTU	HVDPSNLRKLKGSIGE	HVDPSNLRKLKGSIGE	16
24.16.seq98341.24	W9SGF9_9ROSA/16-214_[21-36]	W9SGF9_9ROSA	YSALHERKKIETFKDD	YSALHERKKIETFKDD	16
24.16.seq98340.24	A0A2U1LYS5_ARTAN/16-200_[125-140]	A0A2U1LYS5_ARTAN	MDKVNKWIEALTAASN	MDKVNKWIEALTAASN	16
24.16.seq9834.24	A0A2P6QPL4_ROSCH/25-204_A0A2P6QPL4.1_[9]	A0A2P6QPL4_ROSCH	QVINPSCELQVAANPI	QVINPSAELQVAANPI	16
24.16.seq98339.24	G7J6M1_MEDTR/22-202_[165-180]	G7J6M1_MEDTR	LNRRYPFEVNMQLVGI	LNRRYPFEVNMQLVGI	16
24.16.seq98338.24	A0A402EDB9_9SAUR/73-247_[140-155]	A0A402EDB9_9SAUR	SKLNSKFWKRLLYEMP	SKLNSKFWKRLLYEMP	16
24.16.seq98337.24	A0A3Q0FF01_VIGRR/3-155_[108-123]	A0A3Q0FF01_VIGRR	HDAELVEQIVSRVKPI	HDAELVEQIVSRVKPI	16
24.16.seq98336.24	A0A0D3D091_BRAOL/39-218_[145-160]	A0A0D3D091_BRAOL	NWKDDSKLVDEITERI	NWKDDSKLVDEITERI	16
24.16.seq98335.24	A0A3B5A105_9TELE/660-815_[122-137]	A0A3B5A105_9TELE	WPNNERKQQVFWKSLK	WPNNERKQQVFWKSLK	16
24.16.seq98334.24	A0A251MS50_PRUPE/23-202_[109-124]	A0A251MS50_PRUPE	ACAFAEHEERFREDRE	AAAFAEHEERFREDRE	16
24.16.seq98333.24	R7T422_CAPTE/1-136_[68-83]	R7T422_CAPTE	NSEWCDFELAMSRNKL	NSEWADFELAMSRNKL	16
24.16.seq98332.24	V7AKT9_PHAVU/13-210_[181-196]	V7AKT9_PHAVU	VKDVIQSIKNKSTQVL	VKDVIQSIKNKSTQVL	16
24.16.seq98331.24	M5W6A0_PRUPE/22-204_[140-155]	M5W6A0_PRUPE	LSGLDSKNYKWEAELI	LSGLDSKNYKWEAELI	16
24.16.seq98330.24	A0A058ZVU7_EUCGR/30-212_[103-118]	A0A058ZVU7_EUCGR	KYQKGKFGDEFREREK	KYQKGKFGDEFREREK	16
24.16.seq9833.24	A0A2P6QPL4_ROSCH/25-204_A0A2P6QPL4.1_[7]	A0A2P6QPL4_ROSCH	DELVKILDCRKSRGHE	DELVKILDARKSRGHE	16
24.16.seq98329.24	A0A0L9VL99_PHAAN/17-197_[154-169]	A0A0L9VL99_PHAAN	EYEFIEKIVVEIFTKI	EYEFIEKIVVEIFTKI	16
24.16.seq98328.24	A0A0S3T7T2_PHAAN/11-196_[118-133]	A0A0S3T7T2_PHAAN	ERFKDKKESFSHNMER	ERFKDKKESFSHNMER	16
[truncated: 188,946 more rows]
